# Supplementary material for: CPEB1-dependent disruption of the mRNA translation program in oocytes during maternal aging
Source: Nat Commun. 2023 Jan 26;14:416. doi: 10.1038/s41467-023-35994-3 (PMC9877008; doi:10.1038/s41467-023-35994-3)
Supplement: Supplementary file 3 — Supplementary data 1-4 [file 41467_2023_35994_MOESM3_ESM.xlsx]

## Sheet: Supplementary data 1
Supplementary data 1. The list of input genes for RiboTag IP/RNA-Seq
	logFC	logCPM	LR	PValue	FDR
Ext2	-4.62162	8.79701	93.0601	5.07e-22	5.34e-18
Cd72	11.2291	3.95382	33.1408	8.57e-09	4.51e-05
Tcl1b4	3.34705	6.42647	29.2794	6.27e-08	0.000219931
Tmem63b	2.05823	7.8732	27.2988	1.74e-07	0.000458897
Cachd1	-9.17542	3.16897	25.4403	4.56e-07	0.000960934
Mettl17	-8.9722	3.35079	21.9423	2.81e-06	0.004931
Coq4	-10.3621	2.94903	20.9805	4.64e-06	0.00697956
BB557941	2.4117	6.17828	20.2189	6.91e-06	0.00909095
Ddx56	-10.2266	3.67587	19.6535	9.28e-06	0.0108615
Socs5	4.04107	4.7189	19.3045	1.11e-05	0.011735
A330076H08Rik	1.83622	7.31566	18.2295	1.96e-05	0.0187455
Iqcf3	-11.5171	1.82297	17.8428	2.4e-05	0.0210531
Gal3st1	11.3839	1.68049	17.4442	2.96e-05	0.0228588
Fam90a1a	1.47195	8.57956	17.3932	3.04e-05	0.0228588
Pomk	-11.3148	1.6023	17.2461	3.28e-05	0.0230439
Ptprn	-9.79727	2.45989	17.1241	3.5e-05	0.0230439
Basp1	-8.37662	2.37226	16.7934	4.17e-05	0.0258157
1700049E15Rik	-11.1679	1.45552	16.5261	4.8e-05	0.0280719
Abcd4	-8.9128	2.40772	16.1272	5.92e-05	0.0328244
Zik1	6.70901	3.12132	15.9629	6.46e-05	0.0340102
Pcgf2	-9.37749	2.03857	15.6872	7.47e-05	0.0367513
Ptprk	3.28752	5.11844	15.6359	7.68e-05	0.0367513
Nova1	-10.7025	1.01193	14.9471	0.00011057	0.0434099
Aqp11	-10.7072	0.992896	14.9256	0.000111834	0.0434099
Gm45190	-11.3096	1.5605	14.9195	0.000112196	0.0434099
Gm18327	8.56517	2.35142	14.8789	0.000114637	0.0434099
Igf1os	-10.694	0.976696	14.8514	0.000116323	0.0434099
Nfkbie	-10.5933	0.899061	14.7239	0.000124458	0.0434099
Maoa	-10.5617	0.861185	14.6544	0.000129133	0.0434099
Tgm4	7.29676	3.29202	14.6428	0.000129932	0.0434099
Capn2	-9.09589	1.74563	14.5771	0.000134536	0.0434099
Trnp1	-9.16266	1.75545	14.5672	0.00013525	0.0434099
Gm17322	-8.86652	2.35692	14.5562	0.000136043	0.0434099
Guk1	-6.53768	3.00098	14.4854	0.000141247	0.043745
Colq	5.16767	3.63825	14.2212	0.000162526	0.0461951
Harbi1	-10.486	0.815032	14.216	0.000162978	0.0461951
Farsa	-5.16662	3.74075	14.1741	0.000166646	0.0461951
Zfp553	2.87877	7.91354	14.1469	0.000169077	0.0461951
Nsun3	1.6095	7.70267	14.0413	0.000178837	0.0461951
Tcl1b3	2.26455	6.07967	14.0147	0.000181392	0.0461951
Tcp11	10.9854	1.29574	13.9899	0.000183797	0.0461951
Cldn14	-10.6904	0.944159	13.9852	0.000184254	0.0461951
Cldn9	-10.2408	0.548428	13.8911	0.000193716	0.04703
Coprs	-7.29414	2.86698	13.8641	0.000196517	0.04703
Arfgap1	4.26419	4.56719	13.7909	0.000204319	0.0477635
Sdhc	2.81049	5.49046	13.7515	0.000208654	0.0477635
Gm44172	-10.3718	0.715477	13.6987	0.000214599	0.0480792
Olfr701	-10.5857	0.835567	13.6095	0.000225044	0.0490808
Ece2	-7.33533	3.21815	13.576	0.0002291	0.0490808
Cyb561d1	-10.1762	0.457445	13.5439	0.000233052	0.0490808
Skil	-10.0619	0.391658	13.4116	0.000250075	0.0505662
Gm12505	10.4318	0.739688	13.3197	0.000262631	0.0505662
Ctsz	-10.6315	0.87503	13.2785	0.000268466	0.0505662
Gm12930	9.99037	0.319183	13.2457	0.000273204	0.0505662
Pdzd7	-10.5981	0.841206	13.2172	0.000277387	0.0505662
Gm5702	-9.01228	1.63767	13.1465	0.000288054	0.0505662
Slc9a8	-9.93144	0.234364	13.1439	0.000288454	0.0505662
Ctu1	-9.95689	0.247465	13.1158	0.000292814	0.0505662
Vcam1	-10.1503	0.507173	13.1009	0.000295158	0.0505662
Gm8817	-10.4437	0.688122	13.0994	0.000295388	0.0505662
Gm28401	-10.0995	0.361231	13.0223	0.000307803	0.0505662
Slc9a5	-10.1646	0.420436	13.0221	0.000307832	0.0505662
Baiap2	-10.3092	0.555928	12.9941	0.000312477	0.0505662
Gm12670	-9.88082	0.224091	12.9537	0.000319282	0.0505662
Fance	-10.0259	0.387069	12.8715	0.000333629	0.0505662
Cntnap1	1.22441	8.17185	12.8353	0.000340145	0.0505662
Gm12861	9.80019	0.130806	12.8029	0.000346087	0.0505662
Oxsm	-8.725	1.37174	12.8009	0.000346454	0.0505662
Cxxc5	-7.27328	3.12522	12.7813	0.000350108	0.0505662
Mapk6	2.09394	6.9124	12.7516	0.000355697	0.0505662
A930038B10Rik	-9.71287	0.0334603	12.7325	0.000359355	0.0505662
Rps15	-8.25615	1.77118	12.7068	0.000364326	0.0505662
C7	-9.86599	0.137385	12.6877	0.000368061	0.0505662
Omt2a	2.30314	5.66247	12.6865	0.00036831	0.0505662
Btn2a2	-9.8729	0.235735	12.6688	0.000371816	0.0505662
Cdkn2c	-8.04673	1.55613	12.6622	0.000373129	0.0505662
Gm561	-8.74564	1.38225	12.6401	0.000377559	0.0505662
Gsdmcl2	9.69349	0.0324586	12.636	0.000378396	0.0505662
Fam171a1	-9.6623	-0.0148382	12.6312	0.000379367	0.0505662
Pip5k1a	5.53115	3.26857	12.6028	0.000385166	0.0506975
9130227L01Rik	2.9257	5.51745	12.5452	0.000397216	0.0516381
Mob3c	-9.60739	-0.046139	12.4721	0.000413086	0.0524111
Lrp2	-4.24801	3.75207	12.4719	0.000413117	0.0524111
Itgb6	-8.57876	1.18679	12.344	0.000442402	0.0553202
Isoc2b	-9.57342	-0.133254	12.3108	0.000450356	0.0553202
Nectin2	-9.54752	-0.155844	12.2803	0.00045777	0.0553202
Gm4969	-8.67583	1.3092	12.2334	0.000469411	0.0553202
Slc6a12	-9.46037	-0.19298	12.2063	0.00047628	0.0553202
Shox2	-6.99141	1.93948	12.2011	0.000477626	0.0553202
Ech1	-9.50117	-0.136785	12.194	0.000479446	0.0553202
Gm43597	-9.4441	-0.235575	12.1766	0.00048393	0.0553202
Pvr	-9.42997	-0.242344	12.1622	0.000487678	0.0553202
Tnfrsf13c	-8.22045	1.75484	12.1587	0.000488583	0.0553202
B230359F08Rik	-6.24441	3.02726	12.1031	0.000503389	0.0556511
Hps1	-9.54772	-0.174705	12.0977	0.000504849	0.0556511
Alkbh2	-9.39081	-0.272997	12.0884	0.000507361	0.0556511
Tnn	-8.72184	1.3663	11.9567	0.000544516	0.0591108
Kl	-9.28675	-0.384644	11.8684	0.00057094	0.0613469
Cyc1	-9.25938	-0.375016	11.7756	0.000600135	0.0636137
Axl	-8.81673	1.51213	11.7427	0.000610813	0.0636137
Hormad1	-9.21837	-0.449565	11.7337	0.000613781	0.0636137
Mrpl54	-8.5111	1.20052	11.7264	0.000616201	0.0636137
Diaph2	4.95757	3.84145	11.6714	0.000634666	0.0648838
Raver2	5.97066	8.4321	11.646	0.000643418	0.065146
Rab24	-8.28865	0.946492	11.6118	0.000655364	0.0653419
Slc9c1	8.38866	1.21415	11.5984	0.000660087	0.0653419
Dennd1b	-6.80482	1.76068	11.5734	0.000669009	0.0653419
Grik2	3.69232	4.60937	11.5682	0.000670885	0.0653419
Pik3r2	-8.26577	0.897504	11.5531	0.000676378	0.0653419
Aes	4.17761	5.61866	11.5045	0.000694267	0.0664603
E2f4	1.24275	7.7039	11.4596	0.000711253	0.0668771
Myo1d	1.53403	7.43378	11.4594	0.000711324	0.0668771
Lemd1	-7.94908	1.46762	11.3983	0.000735117	0.0682294
Lrrc55	-9.04106	-0.61426	11.3893	0.000738666	0.0682294
Ccdc158	2.37938	5.60811	11.2833	0.000782094	0.0716126
Wdr34	-8.44317	1.06533	11.1839	0.000825105	0.0748996
Patl1	1.68189	6.612	11.1503	0.000840165	0.0756148
Cldn15	-7.48875	2.15858	11.1079	0.000859615	0.07628
Scn3a	-8.06485	0.731205	11.1027	0.000862043	0.07628
Dpysl2	-7.69267	1.1435	11.0309	0.000896067	0.0786299
Epas1	7.99525	0.512702	11.0022	0.000910019	0.0791942
Gm26559	-7.3736	0.892538	10.907	0.000958026	0.0821398
Mavs	-2.11068	5.93406	10.9042	0.000959467	0.0821398
Gm3985	-7.21598	1.67235	10.8706	0.000977027	0.0829685
Serpinb2	-7.13666	1.17933	10.8206	0.00100376	0.0845566
Specc1	-6.17236	2.44901	10.8005	0.00101473	0.0848028
Chchd7	-8.2973	0.865358	10.7608	0.00103674	0.0859599
Slc45a2	8.27837	0.790637	10.7149	0.00106276	0.0863709
Clstn2	-8.4645	1.94505	10.7141	0.00106325	0.0863709
Sgcb	-6.6358	3.95406	10.7026	0.00106983	0.0863709
Vstm2b	-7.21782	0.715702	10.6946	0.00107451	0.0863709
Upk3bl	-7.79537	1.33573	10.6445	0.00110401	0.08807
Mapre3	-5.30148	2.78877	10.599	0.00113149	0.0889355
Zfp92	1.83917	6.50753	10.5928	0.0011353	0.0889355
Hoxb4	-8.48447	1.09654	10.5848	0.0011402	0.0889355
Cyp2j12	-6.76763	1.47411	10.5612	0.00115488	0.0894183
Mlkl	7.90738	0.419889	10.4567	0.00122202	0.0939262
Wdr44	3.44913	5.13646	10.4133	0.00125113	0.0954667
Zfp444	-6.87225	1.54669	10.374	0.00127803	0.0968177
2810002D19Rik	-7.74891	0.403091	10.3175	0.00131778	0.0991157
Sfxn2	-7.04046	1.39782	10.3012	0.00132942	0.0992824
Wbp2nl	-6.95199	2.82435	10.2347	0.00137823	0.102203
Tmc2	-7.14745	1.53988	10.0492	0.00152417	0.111605
Kdm5a	4.07636	3.60647	10.0467	0.00152622	0.111605
Gm15728	-6.81048	0.852373	10.024	0.00154517	0.112212
Ocrl	-1.72547	6.03135	9.99282	0.00157152	0.112757
Adgrg4	-7.06176	2.17574	9.9898	0.0015741	0.112757
Ube2d1	2.90746	5.60654	9.95755	0.00160191	0.113974
Yif1a	-7.70349	0.339309	9.92599	0.00162962	0.115167
Mroh3	-7.7963	0.369325	9.90211	0.00165089	0.115754
Mfhas1	-5.87289	1.95214	9.88596	0.00166545	0.115754
Gm2762	3.57924	4.35784	9.87995	0.0016709	0.115754
Gm10639	6.97859	0.534406	9.86544	0.00168412	0.115907
Tusc1	-6.80434	1.51959	9.83383	0.00171332	0.116531
Tysnd1	-7.38799	0.838155	9.83167	0.00171532	0.116531
Smyd5	-5.22802	2.82466	9.80907	0.00173653	0.117216
Gm13211	-6.4087	1.81894	9.7826	0.00176171	0.118158
Gm15754	2.09726	6.13873	9.73819	0.00180478	0.120281
Dcp1b	-6.7975	1.24913	9.61689	0.00192795	0.127682
Bcl2l11	-2.54828	4.75873	9.60371	0.00194184	0.127797
Cntnap5c	-6.59234	1.59611	9.56069	0.00198789	0.130015
Rad1	-7.31765	2.34792	9.53188	0.00201933	0.131257
Hmbox1	1.43741	6.65647	9.50833	0.00204541	0.132136
Gdi1	3.59416	4.57469	9.47636	0.00208136	0.133639
Klf3	-7.30152	-0.00491993	9.44176	0.002121	0.135358
Arhgef5	-7.35018	0.00813631	9.40852	0.00215979	0.137004
Rhox8	-7.395	0.0388438	9.36992	0.00220575	0.138423
Herpud2	1.15662	7.71657	9.36768	0.00220845	0.138423
Ccdc88c	1.4829	6.59714	9.34206	0.00223953	0.139484
Mtss1l	1.62161	6.36486	9.3313	0.00225272	0.139484
Abca1	-7.40166	0.139787	9.31576	0.0022719	0.139484
Mlh1	-6.03597	1.60459	9.31055	0.00227838	0.139484
Pmfbp1	4.44733	3.43097	9.28904	0.00230528	0.140316
Fsd1	1.98849	6.02632	9.23973	0.00236819	0.143317
Nrp1	2.54052	6.02436	9.19402	0.00242807	0.1461
Xkr6	-7.14787	1.15176	9.17864	0.00244856	0.146496
2610203C20Rik	-3.28593	4.14814	9.15281	0.00248336	0.147739
Slc35d1	-6.55664	2.6499	9.08776	0.00257326	0.152227
Tox3	-1.89738	5.61396	9.01807	0.00267324	0.156394
Iqce	-7.13335	-0.251405	9.01536	0.00267719	0.156394
Zfp667	-6.09188	1.27462	9.00783	0.00268825	0.156394
Ankrd46	-6.76683	1.9927	8.99618	0.00270545	0.15653
Slc30a7	-7.04373	-0.299575	8.97522	0.00273665	0.157469
Sorbs3	-6.23409	2.76223	8.94937	0.00277565	0.158846
Zhx2	-6.68016	1.46477	8.92197	0.00281761	0.159609
Sdhd	-5.24811	2.60346	8.92087	0.0028193	0.159609
Zfp72	-7.0067	-0.30935	8.85928	0.00291603	0.162075
Lhb	3.15419	4.15092	8.85796	0.00291814	0.162075
Eno4	-5.69078	2.33228	8.85705	0.00291959	0.162075
Eddm3b	-7.30086	2.58013	8.85403	0.00292443	0.162075
Gm43769	1.37744	6.63171	8.80004	0.00301224	0.166068
Fbxo43	1.30567	6.80153	8.78942	0.00302983	0.166167
Rcor1	1.48463	6.52366	8.77461	0.00305452	0.166653
Svop	7.15663	0.0212866	8.75589	0.00308605	0.166832
Nrsn1	-5.48925	2.0433	8.74803	0.00309937	0.166832
Gm13417	-6.26311	0.985411	8.73611	0.0031197	0.166832
Pfn1	-1.28983	7.14625	8.72745	0.00313454	0.166832
Hid1	1.94653	5.79556	8.72601	0.00313702	0.166832
Hexdc	3.81771	4.45149	8.67782	0.00322106	0.170441
2010107G23Rik	1.01651	8.6048	8.65695	0.00325816	0.170444
Fam135b	-5.46344	1.73115	8.64641	0.00327707	0.170444
Gm7205	-6.26987	0.64477	8.63964	0.00328927	0.170444
Gm12299	-5.41342	2.6618	8.62981	0.00330706	0.170444
Fam117b	1.03453	7.93721	8.62547	0.00331496	0.170444
Hook2	-4.3313	3.62402	8.62263	0.00332013	0.170444
6430710C18Rik	-2.9551	4.31137	8.6148	0.00333443	0.170444
Sarm1	-6.84891	-0.422324	8.54033	0.00347363	0.176702
Creg2	6.80897	0.959661	8.48439	0.00358206	0.180546
Mical2	-6.88431	0.317729	8.48367	0.00358348	0.180546
Tacc1	1.37345	6.55825	8.47428	0.00360203	0.180616
Gm5475	-6.82627	0.916831	8.46524	0.00361998	0.180656
Pon2	-6.2699	1.05835	8.44172	0.00366709	0.182144
BC034090	4.17734	3.80704	8.4218	0.00370749	0.182543
Cacnb2	1.54015	6.06987	8.41276	0.00372597	0.182543
Babam1	-6.90116	2.05198	8.41219	0.00372714	0.182543
R3hcc1l	1.51423	6.15956	8.38904	0.00377491	0.183822
Tpi1	-6.76415	-0.523148	8.38267	0.00378816	0.183822
2010300C02Rik	-6.69858	0.265037	8.27011	0.0040303	0.194675
Pan3	1.09633	9.36909	8.25782	0.00405768	0.194881
Gm12580	6.93932	0.726633	8.25161	0.00407158	0.194881
Mast3	-4.28542	3.95609	8.2153	0.00415386	0.197539
Bcat2	-6.67238	-0.592036	8.20444	0.00417881	0.197539
F5	-6.70662	0.80315	8.20244	0.00418341	0.197539
Mmd	-5.42344	3.30654	8.17084	0.00425691	0.199329
Dnajb14	4.12923	4.00004	8.16989	0.00425916	0.199329
Adgrl2	-3.88748	3.20473	8.12822	0.00435816	0.203059
Tifab	5.50592	1.99006	8.10553	0.00441304	0.204711
Npnt	-6.2607	2.35331	8.07488	0.00448832	0.206896
Zfyve28	-4.59805	2.87136	8.07039	0.00449945	0.206896
Kcnh1	-1.19735	7.35163	8.06039	0.00452434	0.207136
Tbl2	5.59869	3.24643	7.99814	0.00468253	0.212864
1700048O20Rik	-5.98717	-0.00345028	7.98991	0.00470387	0.212864
Rad18	-1.32924	7.34788	7.98752	0.00471009	0.212864
Dmc1	-6.29067	1.27587	7.96687	0.00476412	0.214385
Slc22a21	6.64789	-0.454238	7.95618	0.00479234	0.214738
Gas2	-5.92784	-0.0221475	7.9198	0.00488967	0.218171
Zfp398	-1.83094	5.40306	7.88392	0.00498763	0.220228
Zfp248	-5.3648	2.42077	7.87617	0.00500905	0.220228
Zfp609	1.46015	6.42896	7.87348	0.0050165	0.220228
Aff2	-5.26494	1.88868	7.87242	0.00501944	0.220228
Aldh2	1.92183	5.35523	7.84077	0.00510808	0.223187
Greb1l	-5.06654	2.39091	7.81404	0.0051842	0.225577
Adgrb1	-5.28461	1.46591	7.80058	0.00522293	0.226327
Vcpkmt	-6.45649	0.482321	7.78579	0.00526589	0.227253
Mtmr9	2.15737	5.20657	7.76407	0.00532958	0.229063
Zfp462	-5.59941	1.57916	7.75271	0.00536319	0.229571
Rbfox1	-4.88221	2.33203	7.72837	0.00543597	0.231744
5330417C22Rik	-6.67401	0.615596	7.71073	0.00548936	0.233077
Aldh1l1	4.87249	3.2741	7.69953	0.00552351	0.233585
Arl2	-4.8529	2.72169	7.68057	0.00558185	0.235107
Vat1l	-5.71071	1.09383	7.64863	0.00568153	0.238353
Stard3nl	-2.31397	4.70823	7.63638	0.00572026	0.239025
Ppp1r21	2.19736	5.02869	7.60038	0.00583559	0.242674
Polr3h	-6.36798	1.04549	7.58411	0.00588851	0.242674
Tmc1	-6.31697	0.328421	7.58085	0.00589915	0.242674
Tspan18	4.59031	3.36585	7.58066	0.00589978	0.242674
Sumf2	-4.51486	2.99741	7.55669	0.00597878	0.244654
Enpp2	-2.51372	4.6518	7.55193	0.0059946	0.244654
Slc34a2	-6.16254	2.16638	7.54384	0.00602156	0.244654
Lhfpl3	-5.37365	1.56768	7.53508	0.00605091	0.244654
Gm28342	-4.8306	2.21429	7.52162	0.00609629	0.244654
Sod1	-1.3657	7.23357	7.51754	0.0061101	0.244654
Tdrd12	-1.28579	6.91708	7.51741	0.00611055	0.244654
Gm11487	5.36411	1.42327	7.45467	0.00632719	0.252369
Atp5k	-6.24147	0.23938	7.41163	0.00648035	0.256549
Smad9	3.68911	4.27051	7.41153	0.00648073	0.256549
Fam222a	-1.35523	6.53542	7.39493	0.00654079	0.257834
Dkk3	-6.36646	2.25875	7.38906	0.00656216	0.257834
Psmd11	1.26682	6.61414	7.36939	0.00663434	0.259701
Golga1	6.10898	0.568444	7.33817	0.00675055	0.263272
Tmem39a	1.03307	7.47814	7.33138	0.00677609	0.263292
Hmcn2	5.11995	4.3474	7.32399	0.00680403	0.263406
Tada3	1.16217	7.07628	7.29502	0.00691461	0.266706
Dtymk	4.22513	4.18021	7.28533	0.00695198	0.267169
Zpr1	2.81846	4.53329	7.26985	0.00701215	0.268502
Fam160b1	2.28529	5.82426	7.2515	0.0070842	0.270277
Cyp4a10	5.52102	0.557876	7.23301	0.00715752	0.272089
Zmat5	-5.57197	0.939748	7.20246	0.00728037	0.275764
Rapgefl1	1.2044	6.95705	7.18872	0.00733633	0.276887
Sdf4	1.32572	6.35427	7.18002	0.007372	0.27724
Mocos	-5.65038	0.173075	7.15567	0.00747275	0.280029
Crcp	4.31533	2.8464	7.14406	0.00752127	0.280848
Rnf144a	4.40043	2.28876	7.09439	0.00773257	0.287717
Kdm7a	0.930761	8.11979	7.06856	0.00784483	0.290866
Gareml	-4.39033	2.58013	7.04513	0.00794809	0.293426
Gm44621	1.46241	6.07194	7.04029	0.00796961	0.293426
Sgk3	5.64786	0.92087	7.02384	0.00804315	0.295102
2410131K14Rik	-5.20192	2.38252	7.00037	0.00814927	0.297613
Galnt6	-2.09531	5.33357	6.99624	0.0081681	0.297613
Tpd52l1	2.24616	5.02692	6.98176	0.00823444	0.298996
Mrpl49	6.09116	1.3154	6.96754	0.00830014	0.300345
Snx25	2.54666	4.22257	6.95888	0.00834044	0.30077
Lamtor2	-5.28119	1.52333	6.94576	0.00840183	0.30195
Yeats2	3.04702	3.63096	6.93588	0.00844837	0.30259
Acap3	-4.90842	2.41842	6.90563	0.00859247	0.305845
Emx2	-3.09071	4.87753	6.90307	0.0086048	0.305845
Tmlhe	-5.4638	0.705722	6.89859	0.00862638	0.305845
Gm43299	4.48252	3.28403	6.84091	0.00890932	0.314482
Pou4f1	1.53393	7.21845	6.83458	0.00894098	0.314482
Diexf	1.21102	6.64121	6.83086	0.0089596	0.314482
Kbtbd11	-5.31917	0.381278	6.81145	0.00905751	0.316862
Rab30	-5.26806	-0.220051	6.79998	0.00911587	0.317848
Cops7a	-1.55528	5.93942	6.78769	0.00917887	0.318989
Tex264	-2.53774	4.21783	6.78003	0.00921835	0.319307
Bbof1	3.52968	3.14641	6.76989	0.00927084	0.319754
Tmem178b	1.59114	6.10749	6.76582	0.00929201	0.319754
Ddx11	1.34055	6.51679	6.75259	0.00936116	0.319891
Fam46d	-5.39895	-0.0688247	6.75014	0.00937405	0.319891
Gpr19	2.57536	5.3072	6.74765	0.0093871	0.319891
F2	-4.81054	1.36754	6.73919	0.00943175	0.320354
Nyap2	-3.36784	4.29747	6.72861	0.00948783	0.320354
Sgpp2	-5.73779	2.27302	6.71874	0.0095405	0.320354
Tceanc	3.36195	4.19572	6.71731	0.00954813	0.320354
Adgrg2	-5.32686	0.0958085	6.71278	0.00957244	0.320354
Gm6270	5.88766	1.1135	6.71077	0.00958324	0.320354
Cnot2	0.993752	7.70166	6.67845	0.00975856	0.325182
Rmdn1	-5.29613	-0.232394	6.66211	0.0098484	0.327141
Gm42947	3.32355	3.61932	6.6458	0.00993901	0.329112
Cdkl4	5.29246	3.32842	6.62691	0.0100449	0.32995
Fzd7	-2.77822	3.89177	6.62289	0.0100677	0.32995
Pwp1	4.72861	2.21122	6.62255	0.0100695	0.32995
St18	2.07127	4.96415	6.619	0.0100896	0.32995
Sar1b	-2.02348	5.04809	6.58591	0.0102789	0.334197
Mib2	-6.07526	2.45808	6.5828	0.0102969	0.334197
Fbxo25	-3.76892	2.8309	6.57603	0.0103361	0.334197
Gas6	2.17408	4.65376	6.56786	0.0103837	0.334197
Srgap1	1.53801	6.35644	6.56534	0.0103984	0.334197
Mgat4b	-2.60714	4.22177	6.56336	0.0104099	0.334197
Gjb2	-3.65901	3.57973	6.53964	0.0105497	0.337654
Cc2d2a	3.15681	4.07863	6.53218	0.010594	0.338046
Ctsa	-6.08177	0.4107	6.52333	0.0106468	0.338704
Slc16a10	1.00708	7.72579	6.49388	0.0108246	0.341491
Bcor	-3.11652	3.93467	6.48794	0.0108609	0.341491
Osr2	3.23819	4.94461	6.48784	0.0108615	0.341491
Nab1	1.40772	6.01916	6.48741	0.0108641	0.341491
Creb3l2	-3.53612	4.53414	6.47859	0.0109182	0.342167
Gm9451	3.42404	3.17327	6.46571	0.0109976	0.342635
Pakap	-3.9051	3.17756	6.45724	0.0110501	0.342635
Gca	-5.44217	2.72233	6.45029	0.0110934	0.342635
Nol4	-5.87899	2.15095	6.44976	0.0110967	0.342635
Ppil3	4.36382	2.09252	6.44529	0.0111247	0.342635
H2-K1	-3.95031	3.05149	6.44471	0.0111283	0.342635
Tmem14a	-5.8732	1.19196	6.43347	0.011199	0.343261
Rce1	-5.85649	0.297213	6.43111	0.0112139	0.343261
Slc38a7	-3.60605	3.88456	6.41119	0.0113403	0.346127
Synpo2l	-5.86807	1.72811	6.38869	0.011485	0.349529
Mrpl51	2.98931	4.60136	6.38277	0.0115233	0.349685
Kdsr	-2.44163	4.60749	6.37031	0.0116045	0.351137
Serpinc1	-1.48386	5.96012	6.35009	0.0117375	0.354144
Sirt2	2.51933	5.41285	6.34056	0.0118008	0.355035
RP23-343D3.4	-5.23613	1.80202	6.30993	0.0120064	0.358901
Epha7	2.58835	4.61798	6.30958	0.0120087	0.358901
0610012G03Rik	-4.84747	1.1871	6.30621	0.0120315	0.358901
RP23-106G8.4	1.42923	7.90727	6.28624	0.0121679	0.360996
Rfesd	-4.83542	0.818809	6.27912	0.0122169	0.360996
Cers5	-1.34885	6.23681	6.2758	0.0122398	0.360996
Cops5	-1.25984	6.36998	6.27191	0.0122667	0.360996
Slc25a16	3.00773	3.58734	6.27097	0.0122732	0.360996
Thada	1.18192	8.35743	6.25496	0.0123846	0.363259
Casz1	-2.69085	4.19426	6.24164	0.0124781	0.364984
Zfp617	-4.92739	0.345517	6.23038	0.0125577	0.366295
Shc4	-4.46902	1.81764	6.22063	0.012627	0.3673
Gm19410	1.40965	6.20288	6.21458	0.0126702	0.367541
Dpys	-4.49893	2.07129	6.19892	0.0127829	0.369567
Faf2	-4.99215	0.580296	6.1949	0.0128119	0.369567
Frmpd4	-2.70493	3.82023	6.19029	0.0128453	0.369567
Cklf	-5.77741	1.13282	6.16318	0.0130436	0.373501
Fam168a	0.964969	7.94319	6.15601	0.0130966	0.373501
Hnf1b	2.40732	6.17811	6.15373	0.0131135	0.373501
Pgrmc2	1.92472	5.22495	6.15232	0.013124	0.373501
Tmem9	-3.61334	3.36605	6.13809	0.01323	0.374629
Ttyh3	0.977496	8.24531	6.13746	0.0132347	0.374629
Gm28661	1.54786	6.43403	6.12331	0.013341	0.376405
Nutf2	2.89863	3.71169	6.11962	0.013369	0.376405
Mgam	-4.38386	2.7589	6.11398	0.0134117	0.3766
Usp51	2.17979	4.60711	6.09836	0.0135307	0.378932
Tcf20	0.85272	9.09261	6.08042	0.0136688	0.381372
Gm15155	4.81458	-0.00414263	6.07718	0.0136939	0.381372
Nsg2	-4.78906	0.179127	6.07298	0.0137265	0.381372
Dnajc27	4.82519	2.22457	6.02536	0.0141018	0.390768
Ddx54	4.01036	2.66641	6.01378	0.0141946	0.392005
Alkbh6	-5.03947	0.274558	6.00208	0.0142891	0.392005
H2-Aa	-5.51283	2.09014	6.00174	0.0142918	0.392005
Scrn3	-2.97885	3.85064	5.99988	0.0143069	0.392005
Vps41	1.6365	6.16239	5.99671	0.0143326	0.392005
Tsfm	2.68122	4.25777	5.95608	0.0146666	0.399687
Rmdn3	-5.58205	1.4762	5.95335	0.0146893	0.399687
Smim14	4.49747	2.47934	5.94188	0.0147852	0.400354
Zfp777	2.44663	4.51993	5.93546	0.0148392	0.400354
Spag9	-4.50314	1.29731	5.93287	0.014861	0.400354
Dpy30	-1.47562	5.61531	5.93139	0.0148735	0.400354
Itpa	4.02296	2.65091	5.92779	0.0149039	0.400354
Mxi1	-5.14239	0.275209	5.9223	0.0149504	0.400581
Zfp292	-4.67008	2.32863	5.9145	0.0150168	0.401337
1700116B05Rik	3.84003	2.52622	5.9068	0.0150825	0.402074
Smchd1	1.19214	6.7725	5.90035	0.0151379	0.402531
Bicd1	-4.38042	1.86061	5.89165	0.0152129	0.402594
Stim2	1.26439	6.24448	5.8912	0.0152167	0.402594
Eif2d	1.957	5.50784	5.88094	0.0153056	0.403055
Ppm1d	1.4603	6.67277	5.87515	0.0153561	0.403055
Pex5	-5.12232	1.98213	5.87253	0.0153789	0.403055
Larp1b	3.21882	6.94761	5.87155	0.0153875	0.403055
Scamp2	-2.15366	4.66435	5.8672	0.0154255	0.403055
Magi2	1.38432	6.50045	5.86109	0.0154792	0.403191
Alg2	-1.6912	5.45143	5.85789	0.0155074	0.403191
Gpr89	-4.49532	3.02126	5.83791	0.0156845	0.406791
Snrpn	-4.91261	0.0921292	5.82716	0.0157805	0.407717
Trim44	0.889006	7.60312	5.82527	0.0157976	0.407717
Neu3	-5.54213	0.317314	5.81604	0.0158807	0.40886
Ncbp3	-1.90169	4.91099	5.80327	0.0159964	0.410833
Kdr	4.3643	1.80784	5.78325	0.0161796	0.414528
Smim20	-4.38064	1.63684	5.75953	0.0163994	0.418132
Snrnp70	-1.46948	6.33653	5.75951	0.0163997	0.418132
Shkbp1	3.29634	3.15093	5.74487	0.0165369	0.420392
Tor1aip2	-3.34865	3.72536	5.74155	0.0165681	0.420392
Evc	-4.66272	2.33021	5.72875	0.0166894	0.420654
Atp5a1	-1.2513	6.15224	5.72838	0.0166929	0.420654
Klb	4.9922	0.303457	5.72781	0.0166983	0.420654
Prr32	-3.33492	3.03145	5.71121	0.0168569	0.423635
Dner	1.6522	5.95263	5.69704	0.0169935	0.424064
Pdhb	-2.9292	4.50403	5.69416	0.0170214	0.424064
Cyb5rl	4.14074	2.64413	5.69002	0.0170617	0.424064
Doc2b	-5.44068	0.230058	5.6854	0.0171066	0.424064
Cul4a	1.30904	6.08051	5.67555	0.0172029	0.424064
Pappa2	3.02439	3.70115	5.6674	0.017283	0.424064
Olfml2a	-5.55026	1.02351	5.66737	0.0172834	0.424064
Chd2	-2.75725	3.62014	5.66606	0.0172962	0.424064
Adcy8	-2.73936	3.76794	5.66315	0.017325	0.424064
Enthd2	-4.15743	1.65945	5.65709	0.017385	0.424064
Stx4a	-3.24959	3.19968	5.65619	0.0173939	0.424064
Slc2a10	-2.7484	4.12488	5.65417	0.0174139	0.424064
Nupr1	3.39964	3.87963	5.65311	0.0174244	0.424064
Gak	-1.87039	5.2869	5.65144	0.0174411	0.424064
Ehd2	-5.25742	-0.697401	5.64566	0.0174986	0.424064
B4galnt4	-5.47762	0.245589	5.64369	0.0175183	0.424064
Srrm3	-4.78003	-0.234259	5.63127	0.0176429	0.4261
Popdc3	3.42922	3.35103	5.62713	0.0176845	0.426128
Rps14	5.14714	2.17419	5.60758	0.0178829	0.429925
Myrfl	-4.58648	-0.173432	5.59817	0.0179792	0.430578
Ube2c	-1.19366	6.77163	5.59694	0.0179919	0.430578
Adck2	-4.84849	1.61037	5.58625	0.018102	0.432231
Wdr47	1.03955	7.05603	5.57449	0.018224	0.432917
Gm13990	-3.14629	3.8111	5.57398	0.0182293	0.432917
Map3k2	4.00075	3.83123	5.57001	0.0182706	0.432917
Ttc23	1.30627	6.42483	5.56386	0.0183349	0.432917
Plxnb1	-1.9858	4.68907	5.56373	0.0183363	0.432917
Adm2	1.60713	5.89665	5.55956	0.01838	0.432979
Gsk3a	1.04592	6.7974	5.55223	0.0184572	0.433827
B3gat2	-4.45527	0.488663	5.52846	0.0187095	0.438778
Ubxn7	-2.11368	4.54448	5.52149	0.0187842	0.439551
Fst	-4.76078	1.83689	5.51308	0.0188747	0.440439
Olfr221	3.26484	3.17438	5.50774	0.0189325	0.440439
Gm20125	-3.22656	3.81642	5.50634	0.0189477	0.440439
Hoxa13	2.47431	4.6346	5.46901	0.0193565	0.448273
Rnls	-5.00731	2.19774	5.46782	0.0193698	0.448273
Zbtb7b	-1.78276	5.94847	5.46104	0.0194451	0.449028
Slc16a11	-3.83883	2.87726	5.45573	0.0195042	0.449408
Tenm4	-4.32766	1.419	5.43833	0.0196995	0.452917
Ctnnbip1	-2.78437	3.46306	5.43314	0.0197581	0.452943
Mov10	-3.39523	3.23335	5.43062	0.0197867	0.452943
Vapb	-2.19776	4.69952	5.41917	0.0199168	0.454934
Srp68	1.64354	5.51956	5.41069	0.0200138	0.45616
Gm8739	-4.46357	1.01069	5.40377	0.0200934	0.456983
Gm15581	-4.82339	0.410437	5.37014	0.0204844	0.464385
Fam213a	1.53162	5.64084	5.36821	0.020507	0.464385
Dpysl5	3.04987	5.53646	5.36331	0.0205648	0.464512
Vps16	-3.80055	2.08454	5.36025	0.0206008	0.464512
Ccdc175	-3.60407	2.67585	5.33703	0.020877	0.469733
Strn3	2.63651	4.63483	5.32385	0.0210355	0.470209
Tmem186	-4.02731	1.97171	5.32137	0.0210655	0.470209
Sipa1l2	-1.13065	6.61081	5.32059	0.0210749	0.470209
Nudcd3	-1.63915	5.64537	5.32043	0.0210768	0.470209
Rnaseh1	2.33569	4.07634	5.3141	0.0211535	0.470924
Foxp1	1.83779	4.74809	5.30868	0.0212195	0.471395
Nr6a1	0.817345	8.10754	5.29927	0.0213343	0.472811
Trpc6	-4.59345	0.626443	5.29552	0.0213803	0.472811
Pcsk6	-4.70241	1.1719	5.28994	0.021449	0.472811
5930409G06Rik	3.35524	3.02896	5.28882	0.0214628	0.472811
Stxbp1	1.32978	5.89258	5.27396	0.0216468	0.473564
Cyp2c29	-3.4802	2.69314	5.27338	0.0216539	0.473564
Plekha2	-5.13557	2.03175	5.27187	0.0216727	0.473564
Tmem52b	-2.60588	3.63477	5.26913	0.0217069	0.473564
Mid1	-1.56616	5.2862	5.26793	0.0217219	0.473564
A830080D01Rik	-4.38283	1.90766	5.25174	0.0219249	0.475844
Mir6236	-2.46272	5.09918	5.24947	0.0219535	0.475844
Ttc21b	4.13827	2.14322	5.24879	0.021962	0.475844
Gm16157	-4.33042	0.815331	5.24379	0.0220253	0.476235
Cetn3	1.48012	5.57507	5.23354	0.0221554	0.477151
Notch2	-2.14049	4.46143	5.23331	0.0221583	0.477151
Rcbtb1	-1.92293	4.76198	5.2204	0.0223234	0.478902
Tcam1	3.79353	2.29454	5.21841	0.0223489	0.478902
Xpnpep1	-5.18863	0.246142	5.21631	0.022376	0.478902
6230400D17Rik	3.5841	2.49906	5.20941	0.0224649	0.479602
F13a1	3.38584	3.16108	5.20294	0.0225487	0.479602
Parp4	1.30154	6.19655	5.19967	0.0225912	0.479602
Sycp2l	1.20607	6.57171	5.19645	0.0226331	0.479602
Commd8	-4.19827	2.36868	5.19619	0.0226365	0.479602
Zfp330	-3.50187	2.63626	5.17934	0.022857	0.483301
Mrps7	-4.01392	3.25458	5.16352	0.023066	0.486744
Clybl	1.49965	6.49216	5.15844	0.0231337	0.486875
Larp7	1.20356	6.31528	5.15611	0.0231647	0.486875
Romo1	-4.07746	2.53599	5.14619	0.0232974	0.488689
Prss12	-4.22835	1.45986	5.13809	0.0234064	0.489999
AU020206	1.20889	6.30926	5.1292	0.0235266	0.491538
Dvl2	2.13737	4.86022	5.12031	0.0236475	0.493084
Slc16a1	-2.97045	4.26481	5.1056	0.0238487	0.496298
Kctd6	3.41961	3.93386	5.0964	0.0239756	0.497955
Apmap	-4.44907	1.12518	5.08906	0.0240772	0.498373
Aak1	1.0304	6.71482	5.08245	0.0241692	0.498373
Syndig1	-4.44461	1.52153	5.08089	0.0241909	0.498373
Cfap57	2.79418	3.64163	5.07932	0.0242129	0.498373
Igbp1	1.19506	6.21772	5.0772	0.0242424	0.498373
Usp21	1.1808	6.61509	5.07454	0.0242797	0.498373
Cdadc1	-3.60875	2.31132	5.07112	0.0243276	0.498385
Rn18s-rs5	-1.76416	10.3907	5.06378	0.0244308	0.499528
Zmym6	-2.87708	3.46157	5.05117	0.0246094	0.502203
Brd4	1.25297	10.7835	5.04117	0.0247517	0.502803
Tmem261	-4.32388	1.90389	5.03634	0.0248209	0.502803
Syt2	2.855	4.27334	5.03455	0.0248466	0.502803
Dennd1c	-3.50269	2.3989	5.03003	0.0249115	0.502803
Zswim6	1.55074	5.59168	5.02618	0.024967	0.502803
Dot1l	0.888121	7.67526	5.02425	0.0249947	0.502803
Tmem175	-1.72707	4.89229	5.02293	0.0250138	0.502803
Col22a1	-4.26354	0.0432152	5.01919	0.0250679	0.502803
Rab27a	1.1298	6.42428	5.01874	0.0250744	0.502803
Gtf2h5	-4.06421	1.87114	5.01585	0.0251163	0.502803
Agbl4	3.20105	3.6159	5.00523	0.0252708	0.504937
Cpox	2.19771	4.92285	5.00087	0.0253346	0.505253
Rnf41	2.1559	4.58223	4.9963	0.0254016	0.505631
Snhg6	-5.20803	0.530214	4.98993	0.0254952	0.506537
Ivd	1.54568	5.16981	4.96789	0.0258222	0.511388
Tesk2	3.34502	2.67502	4.96693	0.0258365	0.511388
Braf	1.10504	6.54098	4.96303	0.0258948	0.511581
1700066M21Rik	1.49038	5.4264	4.95695	0.025986	0.51242
Yy1	-4.61976	0.998224	4.94081	0.0262297	0.515838
Fnbp1	2.32947	5.22348	4.939	0.0262573	0.515838
Bbx	2.06939	5.20789	4.9291	0.0264081	0.517835
G6pc3	-3.06655	3.31544	4.91921	0.0265596	0.519838
Prpf4	4.22717	2.1564	4.91224	0.026667	0.520972
Tmem5	1.63354	6.40648	4.89278	0.0269693	0.525326
Slc5a4a	2.96773	4.79812	4.89147	0.0269897	0.525326
Frrs1l	-4.9521	2.02761	4.87922	0.0271819	0.527733
Tle4	1.45654	6.12966	4.87721	0.0272136	0.527733
Fchsd2	1.43804	6.64634	4.87173	0.0273001	0.528437
Muc5b	-2.87109	3.20462	4.86167	0.0274597	0.530552
Rnf150	3.42983	3.05899	4.85504	0.0275655	0.53162
Eaf1	2.19724	5.10295	4.84624	0.0277064	0.533361
Smad5	1.79288	5.38719	4.84282	0.0277615	0.533446
Itgb3	1.43631	6.0615	4.83634	0.0278659	0.533675
Pigx	3.18822	4.39559	4.8331	0.0279184	0.533675
Gc	-5.09241	1.52011	4.82987	0.0279707	0.533675
Clspn	0.886825	7.65179	4.82954	0.0279761	0.533675
Trim28	-1.14467	7.16186	4.7959	0.0285275	0.54321
Smg5	3.3732	2.51841	4.78871	0.0286469	0.544497
Cnpy1	2.18039	4.18891	4.78538	0.0287023	0.544569
Lgr4	3.13847	3.60717	4.77575	0.0288633	0.54545
Ranbp10	1.777	5.70889	4.7748	0.0288793	0.54545
Gtf2a1	0.831568	7.71416	4.76764	0.0289996	0.54545
Cd300c	-4.31477	0.704518	4.7676	0.0290003	0.54545
Helb	2.03889	4.46388	4.76715	0.0290078	0.54545
Omt2b	1.57728	5.225	4.75612	0.0291943	0.547979
Pon3	4.38204	0.811923	4.75128	0.0292766	0.548545
Cdc123	1.59583	5.11405	4.74241	0.0294279	0.549465
Myl4	-3.666	1.8062	4.74228	0.0294301	0.549465
Cntnap3	-3.46048	2.58078	4.73473	0.0295595	0.550748
Kat5	-1.90243	4.74008	4.73218	0.0296034	0.550748
Slc4a10	3.53543	4.59898	4.72348	0.0297534	0.552182
Vwa3a	-1.3228	6.3215	4.72164	0.0297853	0.552182
Zswim8	-1.1073	6.23291	4.71166	0.0299586	0.554419
Acat1	0.845641	7.61196	4.70674	0.0300446	0.555035
Ndrg4	-1.18894	6.31661	4.69786	0.0302002	0.556732
Narf	2.21012	5.06872	4.69547	0.0302422	0.556732
Fbxl19	-1.28577	5.71207	4.68362	0.0304515	0.559223
Gm20627	3.13839	2.88713	4.67999	0.030516	0.559223
Pex2	-4.91967	-0.0419662	4.67881	0.0305368	0.559223
4933427E13Rik	-4.0258	0.0353667	4.67328	0.0306353	0.560052
Wsb1	-4.00963	2.23288	4.66524	0.0307791	0.560804
Cacna2d3	-1.71765	5.06238	4.66217	0.0308343	0.560804
Tspan33	1.58709	5.00495	4.66206	0.0308363	0.560804
Cnot10	1.90459	4.54055	4.64273	0.0311854	0.565914
Pdk1	-2.18253	4.12038	4.64057	0.0312247	0.565914
Meox1	3.36183	2.45588	4.62405	0.0315267	0.570405
Med18	-4.30067	1.95248	4.61815	0.0316353	0.571389
Wdr43	0.855888	7.42387	4.61369	0.0317178	0.571898
Zbtb18	2.22169	5.12972	4.60754	0.0318316	0.572969
Ndufv3	-3.27516	3.07385	4.59759	0.0320169	0.575101
Psmd2	1.51761	5.91814	4.59532	0.0320593	0.575101
Nid1	-3.58725	3.77023	4.58849	0.0321874	0.575952
Hspb1	3.65001	2.47225	4.58696	0.0322161	0.575952
Cox10	0.773301	8.44781	4.57577	0.0324272	0.578743
Champ1	-0.795418	7.52315	4.56996	0.0325374	0.57915
4930556M19Rik	-4.05812	1.04765	4.56877	0.03256	0.57915
Gabarap	-3.96815	1.73986	4.56299	0.0326701	0.579333
Ttc8	1.81968	4.99388	4.56245	0.0326803	0.579333
A230006K03Rik	-3.93074	0.163554	4.55594	0.0328047	0.580136
Neurl4	3.39972	5.19415	4.55426	0.0328369	0.580136
Mtx2	-2.6396	3.95527	4.55145	0.0328909	0.580136
Manea	4.02158	3.59083	4.54355	0.033043	0.581844
Rrm2b	0.726708	8.36957	4.53526	0.0332034	0.583453
Stam	2.49593	4.52558	4.53096	0.033287	0.583453
Tprn	2.00106	4.56477	4.52993	0.0333069	0.583453
Pop5	-4.79875	0.317903	4.51909	0.0335187	0.583453
C230029F24Rik	-4.10799	0.630975	4.51617	0.0335759	0.583453
Mga	-1.13497	6.49057	4.51246	0.0336489	0.583453
Tmem116	-3.62405	2.34363	4.51228	0.0336523	0.583453
Sh3bp1	-2.23622	4.10344	4.5106	0.0336853	0.583453
mt-Rnr1	0.78414	14.8756	4.5063	0.0337703	0.583453
Tex30	-3.37339	2.37546	4.50521	0.0337917	0.583453
Gm6600	1.20207	6.82712	4.50488	0.0337982	0.583453
Atp1a3	2.28792	5.13602	4.50483	0.0337993	0.583453
Med22	1.3619	5.498	4.48178	0.034258	0.589991
Rybp	0.799256	8.03357	4.47951	0.0343035	0.589991
Nhlrc2	1.5105	5.57612	4.4758	0.0343781	0.589991
Ctdsp2	3.00709	4.47643	4.47302	0.034434	0.589991
Ppp2r3d	3.79215	3.15407	4.46954	0.0345043	0.589991
Sod2	-3.05394	2.76427	4.46905	0.0345142	0.589991
Nuggc	4.68344	1.64201	4.46321	0.0346325	0.591053
Tmem59	-1.8876	5.16758	4.4563	0.0347727	0.591759
Pdha2	-5.01674	1.20893	4.45413	0.034817	0.591759
Srp72	0.828806	7.25452	4.45097	0.0348815	0.591759
Por	1.18337	5.94787	4.45013	0.0348986	0.591759
Golph3	0.741565	8.31506	4.44389	0.0350264	0.59203
Ist1	-4.28462	0.4983	4.44354	0.0350336	0.59203
Polr3g	-3.98554	0.316393	4.44112	0.0350832	0.59203
Csf2ra	1.38236	5.83541	4.42989	0.0353148	0.594395
Gtf3c6	-4.08492	2.83471	4.42782	0.0353576	0.594395
Sh2d6	-4.474	3.91844	4.42529	0.0354102	0.594395
Trim38	-4.02995	0.644206	4.42106	0.0354981	0.594395
1810053B23Rik	4.17022	0.398441	4.42069	0.0355057	0.594395
Pdgfa	-4.6694	2.0632	4.40955	0.0357382	0.596724
1700025G04Rik	-1.23371	5.85998	4.4086	0.0357581	0.596724
Gm29216	1.10399	6.54273	4.40534	0.0358267	0.596922
Tmc5	-4.2985	1.51402	4.3912	0.0361249	0.60056
Pomgnt1	3.29017	2.95768	4.38959	0.0361591	0.60056
Spam1	-2.51814	3.4169	4.37617	0.0364447	0.604351
Zfp791	0.826259	7.16679	4.36977	0.036582	0.605673
Sec14l1	1.88473	4.75309	4.35407	0.0369207	0.610322
Agps	0.768245	7.89609	4.34969	0.0370157	0.610933
Galnt9	2.39254	4.30004	4.34517	0.0371141	0.611598
Fsip2	-3.45544	2.71523	4.34119	0.0372008	0.61207
Ephb4	2.07886	5.51817	4.33353	0.0373687	0.612937
Gatc	-2.22943	5.02739	4.33125	0.0374188	0.612937
Gpat4	2.4178	3.59772	4.33082	0.0374282	0.612937
Lgals3	3.60502	2.06099	4.32466	0.0375639	0.613594
Bbs10	2.34676	4.05904	4.32371	0.0375848	0.613594
Ramp3	4.42526	0.676821	4.30618	0.037974	0.617886
Bahcc1	4.47558	4.78546	4.30434	0.0380151	0.617886
Trip4	1.36066	5.84143	4.30396	0.0380238	0.617886
Prkch	1.93827	5.54439	4.29338	0.038261	0.620634
Prkaa2	-2.54468	3.42872	4.29117	0.0383107	0.620634
Cpe	-4.6633	0.145504	4.28823	0.0383772	0.620756
Gm15668	-2.70912	3.20792	4.28548	0.0384392	0.620805
Gm10419	3.73881	2.83004	4.28041	0.038554	0.621706
Pbk	-3.69264	1.82086	4.27289	0.0387249	0.621811
Zfp526	-1.57834	4.97715	4.27263	0.038731	0.621811
Trim66	3.57453	1.46425	4.27233	0.0387377	0.621811
Vps11	-2.3722	3.56849	4.26202	0.0389736	0.62383
C230057A21Rik	2.29616	3.96308	4.26165	0.038982	0.62383
Lrpap1	-1.99238	4.26373	4.24258	0.0394223	0.62992
Vps36	-4.70932	1.75058	4.23512	0.0395957	0.631171
Stau2	0.855692	7.09811	4.23406	0.0396205	0.631171
Grsf1	1.08802	6.65215	4.22951	0.039727	0.631911
Smyd3	1.21453	6.36533	4.22595	0.0398103	0.632282
Htr7	-3.72505	0.662187	4.22055	0.0399371	0.632753
Tti1	0.785696	8.08699	4.21957	0.0399602	0.632753
Epcam	4.13255	3.95789	4.21612	0.0400417	0.633091
Mcee	-3.34726	2.45792	4.21113	0.0401596	0.633795
Psmd1	-0.861172	6.95567	4.20915	0.0402066	0.633795
Pcyox1	-1.36148	5.35511	4.19796	0.0404727	0.635654
Tpgs2	0.729633	8.25217	4.19676	0.0405013	0.635654
Tpte	-3.4422	1.80274	4.19658	0.0405056	0.635654
D430042O09Rik	-1.17815	5.89286	4.18878	0.0406923	0.636751
Stard9	4.69518	0.66417	4.18861	0.0406964	0.636751
Entpd7	5.18496	4.13718	4.18544	0.0407726	0.636915
Lypd6	1.62172	5.13572	4.1808	0.0408844	0.636915
Tor1b	-4.18695	0.229327	4.17724	0.0409705	0.636915
Pif1	3.05868	2.89164	4.17436	0.04104	0.636915
Pate2	3.57715	3.35523	4.17232	0.0410894	0.636915
Nabp2	2.43962	4.4512	4.17153	0.0411086	0.636915
Grb10	1.21106	5.76501	4.16958	0.041156	0.636915
AU018091	-3.42411	3.32209	4.16815	0.0411908	0.636915
Gpnmb	-1.42731	5.39225	4.1649	0.0412699	0.637202
Plcxd2	3.433	1.78168	4.15495	0.041513	0.640018
Gm13832	-3.80115	0.290146	4.14549	0.0417457	0.641654
Smug1	1.31891	6.64517	4.14186	0.0418351	0.641654
Frrs1	5.14703	4.05026	4.13556	0.0419912	0.641654
Gja4	-0.766005	7.87311	4.13246	0.0420682	0.641654
Wfs1	1.07953	6.64877	4.13223	0.042074	0.641654
Ston1	1.76935	4.61593	4.12962	0.0421389	0.641654
Pdgfb	3.46016	3.6498	4.12948	0.0421423	0.641654
Lactb2	-2.31215	3.76116	4.12917	0.04215	0.641654
Snhg1	-2.61785	3.13119	4.12847	0.0421676	0.641654
Zfr2	-4.53362	-0.397879	4.12596	0.04223	0.641676
Dnajc19	-3.65023	0.489202	4.12279	0.0423093	0.641955
Sypl	-1.21465	5.98099	4.12032	0.0423709	0.641965
Mina	-2.85403	2.98488	4.11598	0.0424798	0.642691
Hps4	2.51486	4.00289	4.11199	0.0425802	0.643285
Stag3	4.41004	2.07983	4.10663	0.0427153	0.64403
Ndufc1	4.46342	1.95647	4.10519	0.0427519	0.64403
Ggnbp2	-2.95322	2.90921	4.09705	0.0429581	0.646213
Taf9b	-0.797429	8.66023	4.08349	0.0433041	0.650488
Rmdn2	-4.55765	1.86849	4.06709	0.0437266	0.654516
Gm28078	-2.46152	4.96977	4.06605	0.0437535	0.654516
Spon1	-2.65003	3.62388	4.06428	0.0437994	0.654516
Tmem255b	-1.31008	5.48703	4.05931	0.0439285	0.654516
Thnsl1	1.9265	4.17159	4.05857	0.0439478	0.654516
Hbp1	3.64972	0.198022	4.05667	0.0439972	0.654516
Rad51c	-1.5204	5.15558	4.05518	0.044036	0.654516
Gphn	0.726594	7.96772	4.05194	0.0441207	0.654516
Ssr1	-2.51115	3.78465	4.05152	0.0441317	0.654516
Syngr4	-4.11497	0.895827	4.03685	0.044517	0.659302
Slc25a22	-3.01404	2.48263	4.03291	0.044621	0.659915
Tob1	-1.81957	4.53873	4.01789	0.0450201	0.664514
Fam126b	0.723702	7.86522	4.01646	0.0450582	0.664514
Ap5m1	1.39486	5.23786	4.01182	0.0451823	0.665396
1190007I07Rik	-4.48362	-0.161894	4.00951	0.0452444	0.665396
Mdh2	-1.52236	5.19327	4.00662	0.0453219	0.665564
Myof	-2.74954	3.77597	4.00214	0.0454424	0.665564
Tmem72	-0.783495	7.39193	4.00203	0.0454454	0.665564
Cttn	2.98512	2.75978	3.9977	0.0455625	0.665844
Fer	-2.31459	4.09574	3.99664	0.0455911	0.665844
Alx1	-4.55607	0.740748	3.98248	0.0459758	0.669853
mt-Co2	1.15216	6.14914	3.98054	0.0460289	0.669853
Psma6	2.88669	4.91714	3.97572	0.0461606	0.669853
Gm10925	1.01271	7.5739	3.97491	0.0461828	0.669853
Pfkl	-3.01289	2.46637	3.9745	0.0461943	0.669853
Ildr1	-2.57729	3.16611	3.97257	0.0462472	0.669853
Adam7	-2.24987	4.27312	3.96107	0.0465641	0.672652
Pdlim2	-2.28017	3.6829	3.96092	0.0465682	0.672652
Ifnar1	-1.781	4.73578	3.9584	0.046638	0.672737
Sema3a	-3.37691	1.72047	3.94906	0.0468975	0.675555
Gm43305	2.08164	3.97782	3.9445	0.0470249	0.676464
Rassf6	-1.94559	4.16294	3.93915	0.0471746	0.677692
Aph1b	2.57892	3.40636	3.93318	0.0473422	0.678051
Apoa1bp	2.85554	3.38158	3.92987	0.0474357	0.678051
Gnai2	0.936627	6.67179	3.92577	0.0475515	0.678051
Ckap2	-0.779065	7.33866	3.92371	0.0476096	0.678051
Nus1	0.641508	8.64616	3.92182	0.0476633	0.678051
Tmem56	2.8106	3.53663	3.92159	0.0476698	0.678051
Nmb	-4.49299	0.453009	3.92002	0.0477143	0.678051
Ubox5	2.79493	3.35895	3.92001	0.0477147	0.678051
Ucp2	2.9571	3.37961	3.91198	0.047943	0.680377
Noc2l	1.89016	4.18741	3.90882	0.0480334	0.680742
Grb2	-3.60088	1.55472	3.89753	0.0483573	0.682531
Rnf165	-1.60935	4.84367	3.89743	0.0483602	0.682531
Mob1b	1.07748	6.05691	3.89448	0.0484452	0.682531
Gm10857	0.917915	8.79112	3.89365	0.0484689	0.682531
Zp3r	3.291	3.92631	3.89314	0.0484837	0.682531
Ddx20	-2.28409	3.71894	3.88225	0.0487992	0.684679
2022-09-03	-1.94506	4.44723	3.88089	0.0488385	0.684679
Tmem30b	1.18608	5.73308	3.87967	0.0488743	0.684679
Abcb11	-4.46791	0.610348	3.87891	0.0488964	0.684679
Dnajb9	-3.31911	1.59536	3.86947	0.049172	0.685679
Paxip1	1.2636	6.4144	3.86704	0.0492433	0.685679
Lrriq4	-3.31893	1.82666	3.86228	0.049383	0.685679
Ccdc15	0.996366	6.3152	3.86142	0.0494085	0.685679
Creb1	-2.9931	2.8634	3.86096	0.049422	0.685679
Zfp819	2.53157	3.64896	3.85826	0.0495015	0.685679
2610307P16Rik	4.26807	3.82462	3.8576	0.0495211	0.685679
Zfp207	0.672722	8.53305	3.85637	0.0495573	0.685679
Pnn	0.751944	8.91989	3.85432	0.0496181	0.685679
Dus2	-3.43895	1.91218	3.85342	0.0496446	0.685679
Polb	-2.87007	2.70729	3.84972	0.0497543	0.685679
Ctsl	-2.85105	4.74801	3.84723	0.0498283	0.685679
Sh3kbp1	0.6528	8.49519	3.84539	0.0498829	0.685679
Leprotl1	3.9017	1.5156	3.84401	0.049924	0.685679
Tmem128	4.09062	2.99434	3.84332	0.0499445	0.685679
E2f1	-1.20624	5.56134	3.83913	0.0500696	0.686501
Odf2	0.713314	7.72405	3.83365	0.0502336	0.687336
Cfl1	-1.04064	6.28899	3.83273	0.0502611	0.687336
1300002E11Rik	1.82891	6.22664	3.8278	0.050409	0.687881
Gm12057	3.66171	1.10826	3.82705	0.0504316	0.687881
Vps72	-1.86164	5.05195	3.82338	0.0505421	0.688498
Osbpl5	-3.44061	1.46496	3.81405	0.0508244	0.688762
Rtf1	0.852793	8.20369	3.81253	0.0508705	0.688762
Pi4kb	-3.66331	0.816442	3.80905	0.0509763	0.688762
Rel	1.06756	6.2581	3.80902	0.0509773	0.688762
Map3k11	1.49889	5.7286	3.80778	0.051015	0.688762
Efna5	-1.95004	4.31056	3.80434	0.0511198	0.688762
Fhl3	3.39412	2.93159	3.80368	0.05114	0.688762
Map4k5	0.807015	7.12603	3.80344	0.0511475	0.688762
Ube2s	-1.66985	4.51886	3.80335	0.0511502	0.688762
Galnt12	2.39925	3.37591	3.79899	0.0512835	0.689674
Cd180	-1.09873	6.21746	3.79221	0.0514916	0.69159
Pafah1b1	-0.740838	7.36582	3.78144	0.0518241	0.695169
Arid3a	2.64501	3.46821	3.76525	0.0523281	0.698317
Ccdc42	3.65333	2.87196	3.76323	0.0523913	0.698317
Optn	-2.01833	4.02241	3.76159	0.0524427	0.698317
Kansl3	-2.14894	3.78997	3.76151	0.0524452	0.698317
Shisa6	-3.60839	0.750987	3.75958	0.0525057	0.698317
Extl1	-3.9024	1.77094	3.75947	0.0525093	0.698317
Prkcz	-4.48789	0.258255	3.75726	0.0525788	0.698317
Usp53	0.76686	7.51266	3.75568	0.0526284	0.698317
Chordc1	-1.74894	4.55129	3.75482	0.0526556	0.698317
Jmy	2.38494	3.3861	3.74994	0.0528093	0.698501
Csnk1d	-1.27257	5.39187	3.74973	0.0528161	0.698501
Tmem38b	1.2946	5.30679	3.74807	0.0528685	0.698501
Fosb	-4.19926	2.53487	3.74287	0.0530333	0.699801
Ddx60	-2.09524	3.9658	3.73229	0.0533701	0.701837
Gid4	0.834247	7.30576	3.73193	0.0533818	0.701837
Lrrd1	-3.90461	0.751498	3.73174	0.0533876	0.701837
Plpp7	-4.46697	0.238152	3.72797	0.0535083	0.702547
Unc5c	0.703056	8.94154	3.72491	0.0536065	0.70296
Nsdhl	-1.50653	5.03917	3.71985	0.0537694	0.703994
Hinfp	2.25698	4.56503	3.7183	0.0538191	0.703994
Dek	0.789072	8.7356	3.7126	0.0540031	0.705348
Csnka2ip	-4.57262	0.9856	3.71095	0.0540566	0.705348
Cdc42ep2	-1.93417	4.78012	3.70856	0.0541341	0.705485
A430093F15Rik	3.813	2.41344	3.70391	0.0542852	0.706042
Polm	0.987742	6.39775	3.70152	0.0543631	0.706042
Wdr73	-3.46832	1.89584	3.70106	0.054378	0.706042
Etv1	-2.15386	3.89173	3.69564	0.0545548	0.706594
Gtf2h2	-1.12097	6.05225	3.69556	0.0545575	0.706594
Git1	0.861825	7.17885	3.69287	0.0546454	0.706594
Rbms1	-3.80907	1.59547	3.69155	0.0546889	0.706594
Slc14a2	-3.54941	0.371227	3.68214	0.0549982	0.709324
Oosp1	-0.664569	8.46255	3.68103	0.0550349	0.709324
Smad2	-0.869831	7.17062	3.67698	0.0551688	0.70934
Shmt2	1.25454	5.65465	3.67571	0.0552109	0.70934
Cnnm2	1.26587	5.50592	3.67488	0.0552382	0.70934
Sdk1	0.995404	6.22561	3.67108	0.0553644	0.710037
Atxn7l2	1.86405	4.84004	3.66846	0.0554515	0.710037
Mgea5	1.51786	5.5189	3.66703	0.0554991	0.710037
Derl1	3.01881	2.74153	3.66387	0.0556044	0.710037
Abca16	4.25877	3.86719	3.66311	0.0556297	0.710037
Gm16386	-3.83028	-0.0984122	3.65772	0.0558101	0.711477
Rbfa	-3.85646	0.447995	3.65152	0.0560181	0.712881
Jkamp	-2.61577	3.22335	3.65041	0.0560556	0.712881
Crbn	-1.98405	4.2236	3.64579	0.056211	0.713995
Pgm1	-2.44324	3.30912	3.63874	0.0564497	0.71481
Ss18l1	1.00123	6.40645	3.63827	0.0564655	0.71481
Bivm	1.97011	4.62042	3.6328	0.0566515	0.71481
Has2	3.31544	1.83691	3.63259	0.0566587	0.71481
Trappc1	-2.75655	4.30163	3.63182	0.0566847	0.71481
Fmr1nb	-4.51812	1.14536	3.63069	0.0567232	0.71481
4931406P16Rik	0.810769	7.67309	3.6299	0.0567504	0.71481
Abcc5	-3.30958	1.64078	3.6265	0.0568664	0.715416
Abi3bp	0.769646	7.47744	3.62297	0.0569869	0.716077
Mansc4	2.59245	3.48794	3.62083	0.0570604	0.716145
Ptprb	-2.07528	3.70558	3.61592	0.0572289	0.716705
Gm38706	1.67893	4.92418	3.61557	0.0572411	0.716705
Zfp938	2.5172	3.08075	3.61323	0.0573217	0.716721
Cox6b2	-2.10432	4.75883	3.61111	0.0573946	0.716721
Mrpl13	4.72802	3.95527	3.6092	0.0574608	0.716721
Heatr1	-0.827526	6.99926	3.60764	0.0575147	0.716721
Ksr1	-1.34798	5.12413	3.59744	0.0578687	0.718679
Ikzf1	3.63504	3.38953	3.59675	0.0578928	0.718679
Prmt1	-3.30188	2.91075	3.59559	0.057933	0.718679
Tiam2	0.695657	7.87506	3.59525	0.0579447	0.718679
Tnk2	-1.36991	5.42906	3.58696	0.0582347	0.721426
Ruvbl2	1.0757	7.21416	3.58295	0.0583754	0.721472
Phf21b	3.64368	3.47483	3.58082	0.0584503	0.721472
Fsd1l	1.39627	5.06413	3.57806	0.0585475	0.721472
Bccip	-4.39929	0.904104	3.57353	0.0587075	0.721472
Pax5	1.86722	5.01596	3.57336	0.0587133	0.721472
Nploc4	-1.07189	6.49329	3.57132	0.0587856	0.721472
Cpa5	-3.80208	0.578339	3.57034	0.0588201	0.721472
Slc44a3	-2.48553	3.62879	3.56943	0.0588527	0.721472
Kcnh5	-3.33201	1.86567	3.56936	0.0588551	0.721472
Cdc45	1.51661	5.11791	3.55978	0.0591957	0.723877
Mrpl9	-2.72345	2.87518	3.55686	0.0592999	0.723877
Osbpl2	-1.4734	4.88538	3.55589	0.0593346	0.723877
Gdf11	2.31255	3.28404	3.5534	0.0594237	0.723877
mt-Rnr2	0.751325	15.2527	3.55296	0.0594393	0.723877
Olfm1	1.23543	5.40927	3.55225	0.0594649	0.723877
Cfap20	-2.10207	3.95782	3.54848	0.0596001	0.723877
D030018L15Rik	1.05713	6.18088	3.54826	0.0596079	0.723877
Bmpr1a	1.31416	6.41286	3.54399	0.0597615	0.723877
Gemin7	-3.66921	2.49137	3.54362	0.0597749	0.723877
Sgtb	3.33272	1.88212	3.54271	0.0598075	0.723877
Pxk	-1.5689	5.9287	3.53453	0.0601033	0.726622
Anapc16	-1.0622	6.3537	3.52533	0.0604377	0.728782
Zfp414	-2.77154	3.50113	3.52529	0.0604391	0.728782
Uvssa	-0.939876	6.59203	3.52388	0.0604908	0.728782
Zfp101	-4.44834	1.38869	3.52202	0.0605588	0.728782
Ubp1	0.849553	7.00387	3.51224	0.060917	0.732255
Gm5581	1.18069	5.80716	3.50917	0.0610302	0.732461
Tcf3	1.24574	5.81628	3.50786	0.0610784	0.732461
Nrep	-3.06299	2.77901	3.50468	0.0611958	0.732461
D6Ertd527e	0.6667	10.5742	3.50113	0.0613268	0.732461
Gmpr	-2.35815	3.29165	3.50013	0.0613639	0.732461
9130409I23Rik	-1.15801	5.65662	3.49968	0.0613806	0.732461
Rasal2	1.25359	5.38799	3.49859	0.061421	0.732461
Mrps23	-3.04965	2.56262	3.49317	0.0616224	0.733406
Mapkapk3	-4.22448	0.524232	3.49271	0.0616396	0.733406
Ovol1	2.69777	2.96124	3.48784	0.0618213	0.734425
Lpcat1	-0.676267	7.90302	3.48668	0.0618647	0.734425
Gm4779	-2.87742	2.46923	3.48115	0.0620717	0.735443
Foxn3	0.695086	8.66334	3.4792	0.0621447	0.735443
3010001F23Rik	-3.72291	0.586633	3.4788	0.0621599	0.735443
Slc16a7	-3.70363	2.04268	3.476	0.062265	0.735746
Rps6ka6	1.08998	6.16309	3.4744	0.0623253	0.735746
Zc3h14	-0.88244	6.52568	3.47123	0.0624447	0.736101
Mrrf	1.50556	4.77255	3.46916	0.0625229	0.736101
Trank1	1.56174	4.63624	3.46805	0.0625651	0.736101
Nol9	1.5465	6.3016	3.46181	0.0628016	0.738059
Leng1	-4.2531	1.33301	3.45695	0.0629866	0.738801
Wdhd1	-1.15778	6.00127	3.45646	0.0630051	0.738801
Snrpa	-2.02795	4.08441	3.45334	0.0631241	0.739186
Focad	1.10858	6.057	3.45192	0.0631783	0.739186
Ip6k2	-1.40666	5.36384	3.44748	0.0633482	0.739839
Wisp1	-3.7484	0.50817	3.44593	0.0634076	0.739839
Cdk5rap1	-1.89252	3.9926	3.44496	0.0634449	0.739839
Ighg3	1.03225	6.13726	3.43761	0.063728	0.74087
Ubxn4	0.618349	8.46396	3.43708	0.0637484	0.74087
Zfp472	-3.01462	2.22219	3.43546	0.0638109	0.74087
Abcf3	-0.72569	7.2351	3.43381	0.0638745	0.74087
C1galt1	-2.92287	2.8021	3.43354	0.0638851	0.74087
Msh4	-1.1982	5.58108	3.4287	0.0640726	0.741961
Adamts18	-3.17487	1.49376	3.42588	0.0641821	0.741961
4833439L19Rik	2.01525	4.3459	3.42566	0.0641906	0.741961
Cops4	1.01084	7.15345	3.42162	0.0643477	0.742677
Alkbh8	-2.63861	2.74616	3.42045	0.0643935	0.742677
Epb41l4b	0.971572	6.66117	3.41665	0.0645417	0.743161
1700112H15Rik	-4.01237	2.72477	3.41576	0.0645767	0.743161
Atrx	0.619858	10.0857	3.41307	0.0646821	0.743562
Spen	1.41346	5.42266	3.40873	0.0648522	0.744185
Tsnax	-1.73068	4.4271	3.40711	0.0649161	0.744185
Pygl	2.69999	2.9203	3.40629	0.0649484	0.744185
Hsd3b1	-2.64143	4.77466	3.39856	0.0652533	0.746867
Gm12474	1.4426	6.67849	3.39317	0.0654669	0.748498
Vars	-4.37207	0.989952	3.38845	0.0656546	0.748865
Psip1	0.684721	8.38209	3.38805	0.0656704	0.748865
Psmb5	3.7888	2.36105	3.38687	0.0657176	0.748865
Tcf12	1.22071	5.90969	3.38455	0.0658103	0.748865
Siah2	0.662611	7.74221	3.38297	0.0658731	0.748865
Snrk	2.28904	3.51292	3.38008	0.0659889	0.748865
Camk1d	0.720137	8.65893	3.37871	0.0660437	0.748865
Mapk11	-3.51638	1.54384	3.37811	0.0660679	0.748865
Cfap97	0.612873	9.01509	3.37428	0.0662215	0.749115
Pabpc1l	-1.17899	5.92529	3.37304	0.0662713	0.749115
Hsdl1	-2.87441	3.10083	3.37196	0.0663148	0.749115
Gm26833	-4.15726	0.63342	3.36775	0.0664844	0.749115
Mybl1	-0.807207	7.3121	3.36708	0.0665116	0.749115
Aars	1.38832	5.0797	3.36638	0.0665397	0.749115
Prune	0.918675	6.6672	3.36311	0.0666721	0.749115
Rab9	-2.12553	4.46918	3.36279	0.0666849	0.749115
Rpa3	-1.76933	4.17166	3.36167	0.0667303	0.749115
Kif16b	1.00215	6.20768	3.35982	0.0668053	0.749158
Dbi	-2.46782	3.68305	3.35435	0.0670278	0.750338
Nme5	2.91412	2.56949	3.35373	0.067053	0.750338
Avpi1	-4.21503	0.890259	3.34617	0.0673615	0.752991
Cenpm	-2.70694	3.95205	3.33732	0.067725	0.755994
Pik3ip1	2.86985	2.17669	3.33613	0.0677738	0.755994
RP24-370N20.1	-3.34105	0.790662	3.33341	0.0678862	0.756446
Tmcc1	0.767881	7.23936	3.31959	0.0684588	0.761793
Tex12	2.608	3.27441	3.31629	0.0685966	0.761793
Rsl24d1	-2.63021	2.85677	3.31421	0.0686833	0.761793
Ddx42	1.26453	5.28052	3.31104	0.068816	0.761793
Cald1	-3.46123	2.46786	3.31068	0.0688311	0.761793
Siglecf	-3.72871	1.28674	3.30881	0.0689094	0.761793
Slc25a44	1.07811	5.64496	3.30809	0.0689396	0.761793
Mapk8ip3	-1.61512	4.55649	3.30716	0.0689786	0.761793
Zfp236	-1.01543	6.02539	3.30407	0.0691085	0.761793
Ptprj	0.653006	7.99607	3.30141	0.0692206	0.761793
Casp9	2.97925	2.98589	3.29898	0.0693229	0.761793
Crot	2.47338	3.93589	3.29842	0.0693467	0.761793
Gm15389	4.21996	1.75042	3.29688	0.0694117	0.761793
Pax2	-1.12934	5.74198	3.29611	0.069444	0.761793
Dgkz	1.87218	4.55149	3.29594	0.0694512	0.761793
Adgrg5	2.22717	3.48674	3.29176	0.0696283	0.762226
Lrrc46	3.403	2.64635	3.29159	0.0696354	0.762226
Serpinb3a	-4.07993	1.75601	3.288	0.0697881	0.762273
Snd1	-1.41121	5.16401	3.28658	0.0698482	0.762273
Clgn	-3.94882	-0.688606	3.28638	0.0698569	0.762273
Rasa3	3.26843	3.70781	3.27812	0.0702094	0.765327
Bcl6	-2.55355	3.61859	3.27373	0.0703973	0.766581
Tmem79	4.76837	3.18919	3.2709	0.0705188	0.767111
Nhs	-1.0746	5.73286	3.26566	0.0707446	0.768082
Ghr	3.20688	2.81384	3.26544	0.070754	0.768082
Cdkl5	0.972914	6.69871	3.26335	0.0708443	0.76827
Cad	3.40788	1.68942	3.26141	0.070928	0.768386
Rbfox3	3.31841	3.55175	3.25639	0.0711456	0.769952
Dgkk	-1.30544	6.10344	3.24738	0.0715376	0.7734
Gm44442	-3.2005	0.460245	3.24362	0.0717019	0.773737
Hcfc1r1	-3.4753	1.09572	3.23782	0.0719563	0.773737
Ccdc170	2.44905	3.27588	3.2362	0.0720273	0.773737
Gm1965	0.581966	12.8441	3.23217	0.0722051	0.773737
2500002B13Rik	-2.07867	3.82459	3.23194	0.0722151	0.773737
Nt5dc2	-3.6084	0.0803943	3.2303	0.0722876	0.773737
Ptpre	0.708341	8.57261	3.23005	0.0722986	0.773737
Rbfox2	0.805676	7.06783	3.22505	0.0725195	0.773737
Slc29a3	1.45263	5.4952	3.22164	0.0726709	0.773737
4930562F17Rik	-3.70727	2.63601	3.22159	0.0726729	0.773737
Plbd2	1.49527	4.70098	3.22106	0.0726963	0.773737
Taf8	-1.34172	5.41072	3.22088	0.0727046	0.773737
Tfdp1	1.44004	4.71643	3.21917	0.0727805	0.773737
Npepps	-2.88837	2.44886	3.21882	0.0727961	0.773737
Smyd4	-3.21154	2.77044	3.21381	0.0730194	0.773737
Dhx8	1.02417	7.03425	3.2124	0.0730821	0.773737
Cdc34b	1.62135	4.49917	3.21161	0.0731177	0.773737
Dhx9	1.87968	4.10759	3.20855	0.0732543	0.773737
Snrpa1	-2.07675	3.50791	3.20665	0.0733393	0.773737
Rrp15	-4.04671	0.429711	3.20408	0.0734549	0.773737
Zfp74	-0.899203	6.64932	3.20293	0.0735063	0.773737
Mtmr12	1.83984	5.08372	3.20245	0.0735278	0.773737
Dlat	0.930347	6.23439	3.20233	0.0735334	0.773737
Fmr1	2.08142	4.85469	3.20229	0.0735353	0.773737
Pigm	-2.42618	3.04864	3.1968	0.0737825	0.773737
Zfp677	-2.67725	2.86494	3.19221	0.0739901	0.773737
Txndc11	0.784836	6.78255	3.19068	0.074059	0.773737
RP23-23D1.1	2.61878	3.03532	3.18867	0.0741505	0.773737
Chst4	3.00831	1.65191	3.18751	0.074203	0.773737
Tmem184b	1.26929	6.79706	3.18655	0.0742467	0.773737
Ankrd50	1.49028	4.69432	3.18554	0.0742926	0.773737
Fam204a	-1.1196	5.72138	3.18465	0.0743328	0.773737
Uimc1	-2.19484	3.68382	3.18384	0.0743696	0.773737
Cyth3	2.07147	5.12837	3.18328	0.0743953	0.773737
Lrig2	-0.777498	7.03642	3.1826	0.0744262	0.773737
Uhrf1bp1	1.43847	5.07769	3.18154	0.0744743	0.773737
Gabpb2	-2.65712	3.3997	3.18124	0.0744882	0.773737
Ccdc59	1.58906	5.43262	3.17916	0.0745831	0.773737
Mospd2	-1.12188	5.54534	3.17887	0.0745962	0.773737
Hadha	0.761335	6.9473	3.17595	0.0747299	0.773737
Upp1	2.24744	3.79781	3.17572	0.0747405	0.773737
Fgfr1op	1.70516	5.08532	3.17472	0.0747858	0.773737
Tmbim4	-3.46402	0.609458	3.17149	0.074934	0.773737
Tmem138	-3.15103	1.25386	3.17104	0.0749547	0.773737
Lsm6	2.02141	3.83716	3.17091	0.0749608	0.773737
Ttll1	1.17203	5.67619	3.16983	0.0750104	0.773737
Elovl7	-1.08729	5.55548	3.16827	0.0750819	0.773737
Ndc80	0.770708	7.18153	3.16659	0.0751594	0.773737
Pvt1	-1.26764	5.11628	3.16637	0.0751693	0.773737
Epsti1	-1.1436	5.87538	3.16248	0.0753486	0.773774
Nagpa	2.69466	3.21688	3.16216	0.0753634	0.773774
Tmcc2	-1.27069	5.67313	3.1603	0.0754491	0.773774
Erbin	1.12788	5.65131	3.15992	0.0754669	0.773774
Cdca3	-1.9178	3.88054	3.15741	0.075583	0.774149
Mcm6	-1.01392	6.0336	3.15595	0.0756505	0.774149
Pbx2	1.29347	5.76005	3.15261	0.0758055	0.774165
Slc31a2	0.827847	7.20567	3.15159	0.075853	0.774165
Pigt	-1.87157	3.8521	3.15081	0.0758892	0.774165
Magohb	-3.14074	2.08751	3.14959	0.0759461	0.774165
Slc16a12	2.66719	2.97761	3.13685	0.0765414	0.777809
Zfp410	-3.22666	1.13152	3.13463	0.0766457	0.777809
Sulf2	0.634356	7.9436	3.13407	0.0766723	0.777809
Pdss2	0.887963	6.23603	3.13319	0.0767133	0.777809
Rps6kb1	0.830504	6.55166	3.13281	0.0767315	0.777809
Snx17	-2.32589	3.48401	3.1308	0.0768261	0.777809
Enpp4	3.14882	3.10882	3.13041	0.0768445	0.777809
Lhx8	0.657025	7.85064	3.129	0.0769109	0.777809
Rnf40	-1.3851	5.38997	3.12778	0.0769683	0.777809
Dnajc8	-0.718116	7.36036	3.12606	0.0770497	0.777884
Amot	-1.98465	3.80622	3.12154	0.0772636	0.778531
Mreg	-2.09265	3.40436	3.12136	0.0772725	0.778531
Sirt5	2.77071	3.3821	3.11927	0.0773712	0.778531
Fgf8	-2.80208	3.09499	3.114	0.077622	0.778531
Acsm2	4.82193	3.75138	3.1124	0.0776985	0.778531
Ssc4d	-2.35809	3.09141	3.1124	0.0776985	0.778531
Zscan18	2.54461	2.60994	3.11184	0.0777252	0.778531
Ift22	1.00581	6.03438	3.10946	0.077839	0.778531
Dhcr7	-2.23623	3.18832	3.10715	0.0779492	0.778531
Phlda1	-2.14044	3.48116	3.10589	0.0780096	0.778531
Adpgk	1.40046	5.50678	3.10436	0.0780831	0.778531
Wdpcp	-3.09284	1.22416	3.10428	0.0780867	0.778531
Dis3	-2.4983	2.71247	3.10384	0.078108	0.778531
Gmeb1	-1.22914	5.53149	3.10299	0.0781489	0.778531
Ush2a	1.07003	5.89842	3.09966	0.0783086	0.779305
2610020H08Rik	-3.14549	0.275638	3.09696	0.0784384	0.779305
Smarcal1	0.708331	7.37356	3.09655	0.0784585	0.779305
Cryl1	-1.54882	4.5764	3.09522	0.0785225	0.779305
Tsc22d2	0.687134	8.34751	3.09355	0.0786032	0.779371
Zbtb49	-0.890023	6.5551	3.08622	0.0789582	0.782154
Capza2	-1.34848	5.08345	3.08338	0.079096	0.782783
Fam227b	3.50062	2.10833	3.07906	0.0793063	0.784127
Sdccag8	-1.77439	4.82544	3.07707	0.0794034	0.784351
Slc39a11	2.09551	3.4543	3.07359	0.0795737	0.785296
RP24-191C23.3	1.28564	5.45362	3.07143	0.0796796	0.785605
Atp6v0a2	-0.870515	6.35792	3.06582	0.0799549	0.787582
Zdhhc15	4.44988	2.42709	3.06255	0.080116	0.788431
Obfc1	-2.77751	2.17289	3.05949	0.080267	0.78918
Gm44899	-2.93976	2.01395	3.05389	0.0805442	0.790686
Cks2	2.42145	2.76827	3.05313	0.0805815	0.790686
Rwdd2a	-3.05694	1.72239	3.04952	0.0807611	0.790686
Spata17	-3.57865	2.45393	3.04901	0.0807865	0.790686
Fam69b	-2.47029	2.76884	3.04742	0.0808653	0.790686
Syt7	-1.34082	5.14492	3.04732	0.0808707	0.790686
Ranbp6	3.25856	0.157357	3.04399	0.0810366	0.791573
Eri1	1.08649	6.16819	3.04006	0.0812327	0.791841
Spc24	3.06728	1.45113	3.03991	0.0812404	0.791841
Htt	-0.884169	6.19218	3.03882	0.081295	0.791841
l7Rn6	-2.02902	3.45042	3.03743	0.0813649	0.791841
Epha3	-2.47645	3.19544	3.03289	0.0815925	0.792637
Mettl18	2.55631	3.90032	3.0328	0.0815972	0.792637
Zbed3	0.559404	14.9395	3.03059	0.0817082	0.792984
Copz2	-3.58882	2.59245	3.02808	0.081835	0.793483
Stk11	-1.95368	4.12408	3.02048	0.0822192	0.796429
Nit2	-1.8734	3.88417	3.01847	0.0823211	0.796429
Fignl1	-1.10899	5.45647	3.01694	0.0823987	0.796429
Ccnt2	0.69936	7.61521	3.0161	0.0824414	0.796429
Mterf1a	-3.236	0.167028	3.00918	0.0827943	0.798608
Parm1	-3.16168	0.932605	3.0087	0.0828186	0.798608
Fgd1	0.981383	5.82382	3.00584	0.0829652	0.799289
Rfc4	-3.96238	0.948263	2.9978	0.0833777	0.800635
Svil	-2.48155	2.59385	2.99621	0.0834593	0.800635
Dync1i1	-3.48204	0.968255	2.99493	0.0835256	0.800635
Ttc16	-3.85459	1.8275	2.99463	0.083541	0.800635
Fam71d	2.73286	3.20388	2.99309	0.0836205	0.800635
Gm29811	-1.19494	6.07956	2.99195	0.0836792	0.800635
Msra	3.19676	1.53384	2.99129	0.0837133	0.800635
Prkcd	-3.48156	1.59134	2.98868	0.0838484	0.800635
Wapl	0.639747	9.23825	2.98724	0.083923	0.800635
Zfyve26	-0.983527	5.96796	2.98522	0.0840278	0.800635
Sacs	1.28138	5.29375	2.98488	0.0840456	0.800635
Zscan4d	1.21975	5.13623	2.98395	0.0840938	0.800635
Nprl2	1.82126	5.11141	2.98392	0.0840955	0.800635
B530045E10Rik	-1.87287	3.7929	2.98198	0.0841962	0.800635
Mlf2	-1.14067	5.47535	2.98104	0.0842454	0.800635
Zzz3	0.721051	7.03382	2.96973	0.0848363	0.805336
Map2k5	-3.4156	-0.267679	2.96864	0.084893	0.805336
Kdm4b	-2.84728	1.8921	2.96575	0.0850451	0.806053
Zfp521	-1.87362	3.70624	2.95736	0.0854875	0.807714
Cpq	2.36235	3.52602	2.95703	0.0855049	0.807714
Srsf10	0.918699	6.25765	2.95668	0.0855235	0.807714
Tmem229b	1.72002	4.18301	2.95521	0.0856011	0.807714
Sgol2a	-1.42935	4.72435	2.95269	0.0857347	0.807714
Tep1	-3.00346	1.76397	2.95101	0.0858237	0.807714
Cdo1	0.694549	7.60444	2.94977	0.0858899	0.807714
Msrb1	3.3424	1.83807	2.94959	0.0858996	0.807714
Foxk1	0.768059	8.32234	2.9485	0.0859574	0.807714
Flna	2.96314	3.38678	2.94793	0.0859875	0.807714
Ccnt1	0.822215	6.80577	2.93667	0.0865888	0.81124
Zbtb24	-1.88994	3.88715	2.93664	0.0865908	0.81124
Golga5	0.700217	7.47276	2.93658	0.0865939	0.81124
Inhba	-3.26461	3.8977	2.93506	0.0866754	0.811281
Gm29103	-3.3615	-0.295476	2.93264	0.0868056	0.811778
Mapk4	-1.52996	4.36101	2.92842	0.0870326	0.811859
Tspan9	-0.902523	6.04584	2.92801	0.0870548	0.811859
E330009J07Rik	0.716525	9.1136	2.92797	0.0870571	0.811859
Minos1	-2.5677	2.35462	2.92675	0.0871226	0.811859
Setd5	-0.895662	6.42873	2.91675	0.0876643	0.816185
Clk4	2.26957	3.20992	2.9146	0.087781	0.816549
Psme4	0.54272	9.19549	2.91155	0.0879475	0.817376
Gm42707	-3.39516	1.8136	2.90808	0.0881365	0.81815
Aamdc	-3.93735	0.927274	2.9042	0.0883493	0.81815
Rdh16	-3.31011	1.52386	2.904	0.0883602	0.81815
Rnf182	-2.63829	2.48093	2.90328	0.0883997	0.81815
Spata31d1d	-1.89287	4.07413	2.90292	0.0884193	0.81815
Emc7	-2.66358	2.36461	2.89919	0.0886243	0.819327
mt-Nd1	0.778673	12.4196	2.89443	0.0888864	0.821029
Med15	0.586588	9.67886	2.88849	0.0892147	0.823002
Gm16845	2.85695	2.24939	2.88698	0.089298	0.823002
Phf2	1.11235	5.64202	2.88633	0.0893344	0.823002
Zfp182	-0.677062	7.16495	2.88138	0.0896093	0.824054
Anxa4	-2.72562	2.37439	2.88119	0.0896197	0.824054
Kdm4a	-1.19099	5.38941	2.88005	0.0896833	0.824054
Draxin	0.946283	6.08199	2.87514	0.089957	0.825274
Srsf3	1.21862	5.22265	2.87266	0.0900957	0.825274
Ints4	0.867806	6.83379	2.87186	0.0901407	0.825274
Pde3b	-1.04019	5.93471	2.87052	0.0902157	0.825274
3010026O09Rik	-2.09131	3.54779	2.86932	0.0902828	0.825274
Ophn1	0.638882	7.50829	2.86843	0.0903327	0.825274
Ppa1	-1.31721	4.79717	2.86731	0.0903959	0.825274
Fam234b	1.89343	4.15922	2.86569	0.0904869	0.825274
Dnm3	-1.22938	5.09559	2.86507	0.0905215	0.825274
Fbxw15	-0.976006	6.16293	2.86267	0.0906569	0.825794
Ankhd1	-1.36069	5.53964	2.86018	0.0907974	0.826038
Fam120a	1.50409	5.35681	2.85833	0.0909018	0.826038
Oaz3	2.66082	2.26686	2.85687	0.0909841	0.826038
Gle1	0.753117	6.78191	2.85664	0.0909975	0.826038
Ccdc112	1.22637	5.04522	2.84981	0.0913846	0.827477
AI846148	1.27722	5.10155	2.84929	0.0914145	0.827477
Plekhg1	0.532056	9.72782	2.84898	0.0914319	0.827477
Gm42931	3.23122	-0.361919	2.8483	0.0914704	0.827477
Cars	-1.67807	4.17826	2.84611	0.0915954	0.827896
Sptssb	-2.17482	3.84494	2.84355	0.0917411	0.828502
Srrm1	0.539965	8.74376	2.84113	0.0918797	0.829043
Mlxip	0.995003	7.82591	2.83442	0.0922642	0.830013
Lgalsl	-1.45184	4.62632	2.83209	0.092398	0.830013
Crtc1	1.05516	6.04647	2.83197	0.0924052	0.830013
Glyr1	-0.865392	6.30736	2.82875	0.0925906	0.830013
Gm43950	-3.85404	1.05699	2.82737	0.0926698	0.830013
Ubxn2a	0.870321	6.14182	2.82673	0.0927067	0.830013
Mprip	0.635003	7.39883	2.82648	0.0927216	0.830013
9130011E15Rik	-0.970614	5.74773	2.82617	0.092739	0.830013
Surf2	-2.90825	3.67009	2.82617	0.0927392	0.830013
Timm44	-1.94801	3.59897	2.82554	0.0927755	0.830013
Utp15	-1.07597	5.98739	2.82023	0.0930829	0.831775
Tbc1d22a	2.26294	4.11742	2.81942	0.0931303	0.831775
Mrps2	-0.928711	6.10727	2.81626	0.0933135	0.832
Myt1	-1.69559	4.04874	2.81594	0.0933325	0.832
Cnksr3	2.52846	2.87895	2.81387	0.0934524	0.832
Ykt6	-3.05877	1.40741	2.8128	0.0935149	0.832
Zc3h12c	0.726581	7.71237	2.81219	0.0935506	0.832
Opn3	-2.56799	2.19021	2.80676	0.093868	0.833117
Lmbr1	0.917473	5.91549	2.80601	0.0939118	0.833117
Lcmt1	-2.11261	3.55379	2.80598	0.0939135	0.833117
Tuba1a	-2.96476	-0.27925	2.80226	0.0941318	0.833594
Madd	0.978406	6.80375	2.80194	0.0941504	0.833594
Mllt10	0.804022	8.62119	2.79821	0.0943696	0.833594
Tecpr2	3.82826	2.94067	2.79675	0.0944554	0.833594
Ccdc178	-3.14657	1.13095	2.79644	0.094474	0.833594
Gmcl1	1.3267	4.74045	2.79483	0.0945691	0.833594
Megf6	-3.52173	1.27538	2.7928	0.0946889	0.833594
Mrpl24	2.02305	3.35795	2.79229	0.0947186	0.833594
Fam221a	-1.91023	3.58768	2.79178	0.094749	0.833594
AU022252	2.03717	3.35169	2.79066	0.0948154	0.833594
Wrn	0.864192	6.87214	2.79027	0.0948381	0.833594
Anks1	-2.18902	3.19866	2.78623	0.0950775	0.835001
Uvrag	0.612005	7.8216	2.78098	0.09539	0.836894
Eif1ad	-2.80442	2.2519	2.77994	0.095452	0.836894
Serhl	2.69141	1.76645	2.77827	0.0955514	0.837068
Lactb	-1.60488	4.24788	2.77578	0.0957	0.837533
Nphp4	-1.83753	3.9561	2.77472	0.0957635	0.837533
Fundc1	-2.85077	1.46994	2.77012	0.0960392	0.838217
Trpm7	-1.13329	5.32312	2.7699	0.096052	0.838217
Pura	2.17844	3.14885	2.76943	0.0960806	0.838217
Ssu72	-2.66612	1.88684	2.765	0.0963469	0.83929
Cdk16	0.654569	7.95829	2.76473	0.096363	0.83929
Thoc5	1.70428	4.60732	2.76092	0.0965927	0.83942
Edf1	-1.92202	3.6673	2.75951	0.0966776	0.83942
Traf7	2.55348	3.77837	2.75605	0.0968875	0.83942
Gm12050	3.33666	2.21663	2.75548	0.096922	0.83942
Il2ra	-1.76168	4.29621	2.75518	0.0969397	0.83942
Gm27169	-2.47002	2.50507	2.75387	0.0970192	0.83942
Lrguk	1.88574	4.84072	2.75196	0.0971356	0.83942
Pgpep1	-2.41456	3.21839	2.74905	0.0973121	0.83942
Cdc42se1	1.45819	4.53807	2.74869	0.0973343	0.83942
Chm	1.99262	3.39922	2.74811	0.0973692	0.83942
Tbc1d8b	1.92983	4.70897	2.74777	0.09739	0.83942
Gm2076	-3.26017	1.38974	2.74627	0.0974818	0.83942
Mael	1.04764	5.64618	2.74557	0.0975241	0.83942
Bag6	1.26251	5.40811	2.74255	0.0977087	0.83942
Usp37	0.602078	7.81699	2.74172	0.0977596	0.83942
Rgs17	0.628173	7.57982	2.7416	0.0977668	0.83942
Rpap1	1.91581	3.60323	2.74153	0.0977712	0.83942
Gatad1	2.52306	2.33208	2.74033	0.0978446	0.83942
Bpifc	-2.09503	3.20212	2.73936	0.097904	0.83942
Wdr92	0.940238	5.9107	2.73777	0.0980012	0.83942
Zfp820	-2.36342	2.89599	2.73602	0.0981089	0.83942
Luzp1	0.760489	8.77777	2.73565	0.0981316	0.83942
Ctc1	-2.59917	2.41549	2.73396	0.0982357	0.839628
Psma5	-2.63049	2.63502	2.72933	0.0985206	0.84138
Gramd4	2.52362	2.91315	2.72783	0.0986131	0.84145
Pogz	-0.630693	7.57569	2.72638	0.0987026	0.84145
Disp1	0.696651	7.86987	2.72532	0.0987684	0.84145
Necab2	3.00214	2.16175	2.72236	0.0989513	0.841813
Klf13	-1.42716	4.61257	2.72107	0.0990318	0.841813
Ric3	2.9059	3.02072	2.72076	0.0990509	0.841813
Tfdp2	0.848882	6.11961	2.71865	0.099182	0.842247
Lsm14a	0.581056	10.0192	2.71683	0.0992953	0.842449
Spcs2	1.05184	5.44263	2.71569	0.0993658	0.842449
Il17f	-1.54257	4.47711	2.71176	0.0996112	0.843428
Tfcp2l1	-3.34569	0.949784	2.71127	0.0996414	0.843428
Gramd1b	-3.51096	2.02044	2.70946	0.0997545	0.843707
Rab6a	-0.713514	7.8167	2.70626	0.0999552	0.844726
Slc30a9	-2.48361	2.59901	2.70472	0.100052	0.844827
1700021F07Rik	3.78089	3.87255	2.70351	0.100128	0.844827
1700034K08Rik	-2.52598	2.81554	2.70219	0.10021	0.844848
Gnai1	0.734602	7.24174	2.69895	0.100415	0.845893
Cep290	1.08612	5.577	2.69726	0.100521	0.84611
Ddx3x	0.555471	9.54659	2.69344	0.100762	0.846543
Nxf1	-0.698205	6.94523	2.69304	0.100787	0.846543
Dpf3	0.708079	7.35562	2.69263	0.100813	0.846543
Arfip1	-1.44857	4.65668	2.68303	0.101422	0.850978
Hdac4	-1.78004	3.84554	2.68024	0.1016	0.851792
Mitd1	-2.09014	3.25879	2.67861	0.101704	0.851985
Tctn1	3.41784	2.68772	2.67637	0.101848	0.852048
Arhgap10	-0.669575	7.0739	2.67453	0.101966	0.852048
Ablim1	0.956093	6.06432	2.67374	0.102016	0.852048
Invs	-2.88782	1.2962	2.67144	0.102164	0.852048
Syne1	-1.25626	5.03498	2.66867	0.102342	0.852048
Rad50	0.560411	9.43702	2.66709	0.102443	0.852048
Tmem132d	0.891138	6.05167	2.66708	0.102444	0.852048
Sestd1	0.8254	6.45904	2.66616	0.102503	0.852048
Slc10a7	1.48656	4.31092	2.66601	0.102513	0.852048
Mcm3ap	0.662474	7.08088	2.66588	0.102521	0.852048
A930018P22Rik	2.2235	2.8813	2.66298	0.102708	0.85293
Chd5	2.02602	3.86893	2.65863	0.102989	0.854084
Senp1	0.557162	8.79232	2.65672	0.103113	0.854084
Rbl1	-1.58977	4.91712	2.65631	0.103139	0.854084
Mtbp	1.28486	5.82818	2.65582	0.103171	0.854084
Snx18	0.629539	8.01896	2.65317	0.103344	0.854838
Kcnd2	2.88147	0.892413	2.64611	0.103804	0.85644
Tmprss11a	1.18361	5.14277	2.64561	0.103836	0.85644
Rhno1	2.02384	3.184	2.64508	0.103871	0.85644
St8sia6	-1.21495	5.25279	2.6446	0.103902	0.85644
Acbd6	-1.3502	4.68329	2.64396	0.103944	0.85644
Gm44737	-3.66832	0.944992	2.64181	0.104085	0.856932
Ubqln4	1.34459	5.18468	2.63968	0.104225	0.857411
B4galt2	-1.05796	5.35111	2.62946	0.104897	0.862017
Rarb	-3.46409	2.30492	2.62832	0.104973	0.862017
Rnf169	0.626716	7.27944	2.62734	0.105038	0.862017
1110004E09Rik	0.926246	6.29088	2.62621	0.105112	0.862017
Ddr1	1.63477	3.97737	2.62403	0.105257	0.862531
Gins4	-1.14652	5.76105	2.62173	0.105409	0.862876
Fam210b	-1.29297	4.78709	2.6197	0.105544	0.862876
Polr2j	1.24336	4.95818	2.61861	0.105617	0.862876
Tollip	-0.850672	6.23564	2.61823	0.105642	0.862876
Tnrc18	1.03826	5.47482	2.61618	0.105779	0.862876
Tnrc6c	-0.567822	7.88716	2.6133	0.105971	0.862876
Ccm2	-2.93383	3.26792	2.61224	0.106042	0.862876
Ercc5	-0.944439	5.76964	2.61184	0.106069	0.862876
Ythdf2	-1.34186	4.71826	2.60968	0.106213	0.862876
Gcfc2	-1.8047	3.63432	2.60937	0.106234	0.862876
Kazn	1.88358	3.99423	2.60898	0.10626	0.862876
Ppp1r35	-3.2222	0.462838	2.60865	0.106282	0.862876
Elf4	2.56653	3.47585	2.6033	0.106642	0.863797
Dalrd3	-2.7019	2.26489	2.60314	0.106652	0.863797
Calm3	2.60955	2.97141	2.60202	0.106727	0.863797
Cacna2d1	1.98391	4.22854	2.60004	0.106861	0.863797
Wnt7a	-2.83913	2.40161	2.59996	0.106866	0.863797
Olfr650-ps1	-3.34316	2.09345	2.59964	0.106888	0.863797
Clns1a	-1.76074	3.67205	2.59742	0.107038	0.864347
Tdrp	0.7059	6.86336	2.59469	0.107222	0.865004
Acsl3	-0.566598	7.90004	2.59321	0.107322	0.865004
Lgr6	-0.838507	6.12599	2.59257	0.107366	0.865004
Atxn3	2.54885	1.8967	2.59022	0.107525	0.865145
Plekhg4	3.52939	0.483106	2.58926	0.10759	0.865145
Thoc1	0.962776	5.84262	2.58869	0.10763	0.865145
Cdh23	1.64697	4.05965	2.5861	0.107806	0.865808
Il1r2	-3.81331	2.60639	2.58506	0.107877	0.865808
Lgals12	1.49329	4.826	2.58382	0.107961	0.865826
Slamf1	1.45038	4.86774	2.57831	0.108337	0.868182
Cul1	0.525863	10.2041	2.57373	0.108652	0.869161
Desi2	0.585911	7.82233	2.57316	0.108691	0.869161
Hspa14	1.6874	4.34453	2.57292	0.108707	0.869161
Efhc1	-3.20605	0.947764	2.57108	0.108834	0.869514
Armc9	2.8483	1.84283	2.56923	0.10896	0.869596
Ccdc74a	1.1534	5.2164	2.56853	0.109009	0.869596
Nosip	1.12371	5.65578	2.56598	0.109185	0.870039
Plk3	2.53549	2.55463	2.56533	0.10923	0.870039
Sf3b1	0.513759	8.75781	2.56404	0.109319	0.87009
Bcap31	-1.93122	4.17406	2.55781	0.109751	0.871779
Isl2	-2.8176	2.60281	2.55766	0.109761	0.871779
Mfn2	-1.77976	3.84729	2.55593	0.109881	0.871779
Atad1	-0.508422	8.91175	2.55302	0.110084	0.871779
Macrod2	0.595879	7.5611	2.55212	0.110146	0.871779
B230219D22Rik	3.1796	1.98595	2.55092	0.11023	0.871779
Nostrin	-2.24744	2.69709	2.55091	0.110231	0.871779
Gm28437	1.18084	5.01337	2.55039	0.110267	0.871779
Atp8a1	1.24921	4.87419	2.55026	0.110276	0.871779
Rims3	2.05427	3.06186	2.54485	0.110655	0.872608
Il23r	-1.60234	4.50502	2.54227	0.110835	0.872608
Snapin	1.26256	5.33771	2.54214	0.110845	0.872608
Pphln1	0.611162	7.38519	2.54132	0.110902	0.872608
9430020K01Rik	2.20728	3.45098	2.54065	0.110949	0.872608
Ninj2	0.66157	7.10104	2.54059	0.110953	0.872608
Dph2	3.0434	1.86758	2.54048	0.110961	0.872608
Gbas	0.816332	6.79088	2.5387	0.111086	0.872938
Rtbdn	3.55044	3.34724	2.53732	0.111184	0.873053
Gm20671	-2.72166	1.02985	2.53324	0.111471	0.874186
Fbxw28	0.553924	8.02459	2.53292	0.111494	0.874186
Ubl5	-1.28855	4.98925	2.53117	0.111617	0.874503
Ggn	-3.03973	0.0685899	2.52974	0.111718	0.874624
Cntln	1.27869	5.40086	2.52861	0.111799	0.874624
Dhrs13os	1.82966	3.75503	2.52539	0.112027	0.875197
Phf21a	-1.42699	5.41721	2.52523	0.112039	0.875197
Ufsp2	-1.75989	3.76975	2.52319	0.112183	0.875679
Sp4	2.15954	3.40655	2.51928	0.112462	0.876077
Plekhg5	1.12353	5.22956	2.51875	0.1125	0.876077
Alg3	-1.93481	3.62816	2.5181	0.112546	0.876077
Gfpt1	1.37884	4.5091	2.5178	0.112567	0.876077
Tceanc2	-3.57563	0.973418	2.51431	0.112817	0.877376
Pcdh9	-0.589482	7.87672	2.51221	0.112967	0.877888
Ablim3	1.24465	4.88868	2.51106	0.11305	0.877888
Rnaseh2b	-2.26678	2.92289	2.50892	0.113203	0.87843
Rab5c	0.635801	7.28972	2.50503	0.113484	0.879957
Npat	-0.942134	5.90717	2.4936	0.11431	0.885326
Dmxl2	-0.678264	7.1555	2.49313	0.114344	0.885326
AA415398	1.89831	3.87446	2.49121	0.114484	0.885758
Gm32916	2.50009	1.85082	2.48783	0.11473	0.886583
Ddr2	-1.42855	4.43564	2.48657	0.114821	0.886583
Car8	-2.05333	3.54445	2.48628	0.114843	0.886583
Atp11b	-1.36035	4.72399	2.48456	0.114969	0.886902
Poc1b	-1.04121	5.43245	2.48098	0.115231	0.888273
Mad2l1bp	-2.64328	1.71881	2.47875	0.115394	0.888882
Gm12367	2.94474	2.10248	2.47685	0.115534	0.889305
Cbl	0.932748	5.98443	2.47543	0.115638	0.889456
Gpld1	-2.16604	3.48749	2.47384	0.115755	0.889704
Ncoa6	0.68755	9.09534	2.46924	0.116094	0.890216
Oacyl	1.57092	5.67807	2.4677	0.116208	0.890216
Zfp60	-0.56072	7.85724	2.46619	0.116319	0.890216
Wdr91	-1.63028	4.98521	2.46619	0.11632	0.890216
Zfp174	1.49076	4.66972	2.46561	0.116363	0.890216
Col28a1	-2.33376	2.56682	2.46479	0.116423	0.890216
Rabl2	1.72933	3.71278	2.46082	0.116718	0.890216
Cdh3	1.00562	6.47198	2.46075	0.116723	0.890216
Zfp931	2.39914	2.68742	2.4604	0.116749	0.890216
Rbck1	3.85151	2.89508	2.4584	0.116898	0.890216
Itih3	3.60155	2.40906	2.45794	0.116932	0.890216
Gm28439	0.873443	7.11483	2.45746	0.116968	0.890216
Pym1	-1.76974	4.12344	2.45628	0.117056	0.890216
Fam134c	-2.28009	3.49093	2.45606	0.117072	0.890216
RP23-416J8.1	1.47387	5.1743	2.45583	0.117089	0.890216
Lars	1.0671	5.2192	2.45229	0.117354	0.891387
Mrpl38	1.81204	3.64653	2.4515	0.117413	0.891387
Noxo1	0.894974	6.17339	2.44609	0.117818	0.893101
Bnip3l	0.774349	6.48642	2.44559	0.117856	0.893101
Bend6	2.06453	4.39309	2.4451	0.117893	0.893101
Lclat1	0.806456	6.85385	2.43714	0.118492	0.896978
Cacna1d	1.41957	4.37565	2.43604	0.118575	0.896978
Brsk2	1.50805	4.74364	2.43469	0.118677	0.897108
Dbt	1.48446	5.09848	2.43201	0.11888	0.897998
Pcdh7	-2.68766	2.10632	2.43039	0.119003	0.898194
Btbd17	1.14218	6.16263	2.42942	0.119077	0.898194
Gm4846	2.73436	1.53707	2.42503	0.119411	0.899128
Ccdc50	0.682931	6.87004	2.4236	0.11952	0.899128
Map3k13	1.71418	3.97715	2.42099	0.11972	0.899128
Phf19	1.87808	3.74853	2.41934	0.119846	0.899128
2810403A07Rik	0.615395	7.70199	2.41896	0.119875	0.899128
D17Wsu92e	0.699019	7.24995	2.41893	0.119877	0.899128
Gm6205	0.920645	5.72526	2.41677	0.120043	0.899128
Cyp2c53-ps	-2.73072	1.11178	2.41646	0.120066	0.899128
Fgf9	1.03573	5.47361	2.41337	0.120303	0.899128
Rapgef1	-1.42652	4.76068	2.41124	0.120467	0.899128
Fbxo11	-0.537972	8.49544	2.41108	0.12048	0.899128
Ogdhl	-2.50879	2.94483	2.40965	0.120589	0.899128
Gbf1	-0.543409	8.22548	2.40889	0.120648	0.899128
Dyrk1a	0.495871	9.25285	2.40657	0.120827	0.899128
Cdh2	-1.57151	3.93111	2.40634	0.120845	0.899128
Amer1	-1.50175	4.26548	2.40454	0.120984	0.899128
Thap7	2.63798	1.90206	2.40275	0.121123	0.899128
Lsm2	0.920738	5.99846	2.40209	0.121173	0.899128
Ahr	-0.941758	6.34078	2.39932	0.121388	0.899128
Pcmtd1	1.76032	4.17526	2.39572	0.121668	0.899128
Atg3	-1.09641	5.08278	2.3949	0.121732	0.899128
Asap1	0.59807	8.20327	2.39471	0.121746	0.899128
Otoa	-2.64061	0.936574	2.39385	0.121813	0.899128
Mtpn	0.64768	7.13382	2.39357	0.121835	0.899128
Gm33962	0.860227	6.72906	2.39285	0.121891	0.899128
2810474O19Rik	0.506138	10.1009	2.39274	0.1219	0.899128
Ankrd13c	0.981044	5.81441	2.39233	0.121932	0.899128
Hdac3	-2.40249	3.29646	2.38947	0.122155	0.899128
mt-Co1	0.630458	12.0997	2.38904	0.122189	0.899128
Cdr2	0.669496	7.61307	2.38811	0.122261	0.899128
Snupn	-1.20114	5.37777	2.38596	0.12243	0.899128
Nlgn3	-2.41272	2.10489	2.38305	0.122658	0.899128
Dtl	0.673292	7.21696	2.38279	0.122678	0.899128
Haus7	2.82977	1.81608	2.38167	0.122766	0.899128
Nubpl	-2.84699	1.76295	2.38136	0.12279	0.899128
Slc37a3	1.48007	4.44713	2.38126	0.122799	0.899128
Lrif1	-1.72752	3.96556	2.38098	0.12282	0.899128
Ago2	0.87858	5.76108	2.38058	0.122852	0.899128
Wbp4	1.13074	5.22406	2.37936	0.122948	0.899128
Gm28807	-2.59514	1.85527	2.37935	0.122949	0.899128
Usp1	0.651204	7.13608	2.37912	0.122967	0.899128
9530051G07Rik	2.15101	3.13552	2.37776	0.123074	0.899128
Eri3	4.04112	2.02374	2.37757	0.123089	0.899128
mt-Atp6	0.769398	6.69149	2.37739	0.123103	0.899128
Ldlrap1	-3.52082	2.12487	2.37701	0.123133	0.899128
Gm5868	-2.92925	0.802855	2.37701	0.123133	0.899128
Zfp385a	0.615266	7.14177	2.37599	0.123214	0.899128
Tomm7	-3.5116	0.260802	2.37043	0.123653	0.901101
Nrf1	0.75587	6.34307	2.3704	0.123655	0.901101
Krt88	-2.93253	1.04259	2.36756	0.12388	0.901544
Prss37	2.45364	1.85287	2.36502	0.124082	0.901544
Plekhg3	0.594841	7.54359	2.36344	0.124208	0.901544
Pofut2	-0.860744	6.31944	2.36217	0.124309	0.901544
Apol6	3.39639	3.27175	2.36203	0.12432	0.901544
Sacm1l	1.83101	3.43112	2.36172	0.124345	0.901544
Tgoln1	2.33689	2.65158	2.36113	0.124392	0.901544
Ace2	2.31695	2.73525	2.36102	0.124401	0.901544
Fbxo47	1.68963	3.6254	2.35706	0.124717	0.903209
Gltscr2	2.99539	2.3873	2.35275	0.125062	0.904834
Zfp354b	-3.085	2.39338	2.34955	0.125319	0.904834
Rbm17	-0.69954	6.71453	2.34858	0.125397	0.904834
Fbxw26	0.723326	6.65094	2.34741	0.125491	0.904834
Rhob	-3.35601	2.54893	2.34706	0.125519	0.904834
Asb12	-2.65449	2.23962	2.34641	0.125572	0.904834
Gm12130	-2.3612	2.57759	2.34296	0.12585	0.904834
Cep128	-1.56993	4.03776	2.34284	0.12586	0.904834
Twf2	-1.65195	3.77263	2.34222	0.12591	0.904834
Slco3a1	0.489577	10.0935	2.34079	0.126025	0.904834
Osbpl3	-2.89875	1.66816	2.34005	0.126086	0.904834
Zmiz1	0.71271	7.65078	2.33749	0.126293	0.904834
2022-03-07	0.502218	8.41305	2.33596	0.126417	0.904834
Samd5	2.37769	2.87575	2.33549	0.126455	0.904834
Psrc1	0.564505	7.5467	2.3354	0.126462	0.904834
Xrcc6bp1	1.99671	3.53416	2.33518	0.12648	0.904834
Gcnt2	-3.1594	1.52259	2.33517	0.126481	0.904834
Dock3	-0.77463	6.26636	2.33509	0.126488	0.904834
Sox15	1.79781	4.54387	2.33183	0.126753	0.90539
Lmln	1.8399	3.86399	2.33002	0.126901	0.90539
Brap	0.650422	7.34435	2.32864	0.127013	0.90539
Ackr3	2.27643	3.20082	2.32692	0.127153	0.90539
Faah	-3.46748	1.33246	2.32692	0.127153	0.90539
Golga2	0.704699	6.82659	2.32579	0.127246	0.90539
Trpv6	3.49853	2.69192	2.32552	0.127267	0.90539
Gm44503	-3.30917	-0.433769	2.32407	0.127386	0.90539
Alyref	-3.06871	1.74741	2.32377	0.127411	0.90539
Mob1a	1.35299	4.41585	2.32267	0.127501	0.90539
Parg	1.15096	5.00517	2.32255	0.127511	0.90539
Ppfibp1	-1.52568	4.00755	2.31766	0.127913	0.907511
Frmd5	0.843662	5.92298	2.31681	0.127982	0.907511
Rab1b	-1.70078	4.0796	2.31353	0.128253	0.908144
Rfx1	-2.43676	3.31029	2.31007	0.128538	0.908144
Lpp	0.777091	6.16591	2.30997	0.128547	0.908144
Ppfia1	0.586478	9.35117	2.30933	0.1286	0.908144
Ccnh	-1.48171	4.06829	2.30922	0.128609	0.908144
Jmjd1c	0.886961	6.08635	2.30913	0.128616	0.908144
Tpo	1.89964	4.48935	2.30598	0.128877	0.908144
Bre	-3.11979	2.20548	2.30439	0.129009	0.908144
Casc4	-2.38946	2.38284	2.30372	0.129064	0.908144
Sgip1	-2.93766	1.69382	2.30218	0.129192	0.908144
Gm14272	-1.96849	3.09147	2.30123	0.129271	0.908144
Stard5	1.01377	5.74341	2.30123	0.129271	0.908144
Ippk	0.625754	7.41433	2.29971	0.129398	0.908144
St3gal1	2.65499	2.45012	2.29961	0.129407	0.908144
Asna1	0.967696	5.42099	2.29868	0.129484	0.908144
Zfp874a	-2.68336	0.382239	2.29838	0.129509	0.908144
Zswim5	0.792513	6.43005	2.29415	0.129862	0.908144
Stk10	1.01497	5.7307	2.29253	0.129998	0.908144
Plce1	-0.551786	8.06745	2.29205	0.130038	0.908144
Plcl1	-1.45844	4.14378	2.28978	0.130228	0.908144
Adhfe1	1.93299	4.38683	2.28962	0.130242	0.908144
Usp32	-0.797941	6.07802	2.28924	0.130273	0.908144
Ctage5	0.676075	8.18821	2.28825	0.130357	0.908144
Nme7	1.34871	4.85865	2.2879	0.130386	0.908144
Add1	-0.817456	6.62985	2.28601	0.130545	0.908144
Tdrd7	-1.72881	3.71471	2.28262	0.130831	0.908144
Armc5	2.9582	0.192633	2.28195	0.130887	0.908144
Crb1	1.02553	5.52399	2.28131	0.130941	0.908144
Zfp979	-1.51242	3.9866	2.2807	0.130993	0.908144
Aox4	2.66623	0.319049	2.28012	0.131041	0.908144
Colgalt2	1.57559	3.91772	2.27921	0.131118	0.908144
Sdhaf3	-1.88832	3.42852	2.2791	0.131128	0.908144
Gin1	2.35175	2.29123	2.27761	0.131254	0.908144
Cep162	0.578389	7.29107	2.27723	0.131286	0.908144
Tmem206	1.8306	3.53118	2.27509	0.131467	0.908144
Tbx3os2	-1.6801	3.72624	2.27449	0.131518	0.908144
Gm5177	0.874319	5.87496	2.27316	0.131631	0.908144
Bcorl1	-0.707259	6.54983	2.27278	0.131664	0.908144
Bach2	-0.549512	7.97296	2.27165	0.13176	0.908144
Scaf1	0.978963	6.09003	2.27158	0.131766	0.908144
Ttpal	1.45668	4.34431	2.27017	0.131885	0.908144
Ncoa7	1.64043	4.22387	2.26964	0.13193	0.908144
Gnb5	1.73201	4.43849	2.26729	0.132131	0.908144
Fosl2	2.39859	2.81792	2.26725	0.132134	0.908144
Mier2	0.772516	6.46758	2.26616	0.132227	0.908144
Taok1	0.540376	8.89899	2.2657	0.132267	0.908144
Orai1	0.946826	6.3999	2.26402	0.13241	0.908144
Adipor2	2.39042	2.98439	2.2626	0.132531	0.908144
Wdr46	0.979103	6.08375	2.26249	0.132541	0.908144
Spry1	-1.33816	4.50476	2.26145	0.13263	0.908144
Spop	-0.800374	6.19478	2.26084	0.132682	0.908144
Trbc1	2.05029	2.877	2.26012	0.132744	0.908144
Leng8	-0.634106	7.18521	2.25991	0.132762	0.908144
Ngrn	-2.53468	2.84162	2.25828	0.132902	0.908144
5031414D18Rik	2.78005	2.12633	2.2577	0.132951	0.908144
Ubr1	-1.67146	3.88552	2.25729	0.132987	0.908144
Prr36	1.28206	5.65647	2.25728	0.132987	0.908144
Mios	-3.09933	2.50498	2.25126	0.133505	0.908795
Tanc1	0.557639	7.60954	2.24995	0.133619	0.908795
Efnb2	-0.583053	7.63003	2.2498	0.133632	0.908795
Supt20	0.686445	6.7817	2.24808	0.133781	0.908795
Fshb	-3.40248	1.10362	2.24749	0.133831	0.908795
Zbtb38	-2.46831	1.75846	2.24704	0.13387	0.908795
Lca5l	2.09689	2.7475	2.24662	0.133907	0.908795
Itga8	1.11688	5.64411	2.2463	0.133934	0.908795
Lmtk2	-1.28869	5.41569	2.24618	0.133945	0.908795
Sharpin	-3.04381	1.07404	2.24617	0.133946	0.908795
Hook3	0.810486	6.0458	2.24491	0.134055	0.908949
6430573P05Rik	-3.34019	1.99399	2.24112	0.134383	0.909316
Zfp108	0.553097	9.06914	2.24065	0.134424	0.909316
Adtrp	1.71402	3.76649	2.23937	0.134536	0.909316
1700057H21Rik	-1.30273	4.65681	2.23758	0.134692	0.909316
Arhgap20	-1.04577	6.1526	2.23728	0.134718	0.909316
Dennd2a	-1.45447	4.73006	2.23555	0.134869	0.909316
Rbm44	1.82041	4.30852	2.23482	0.134932	0.909316
Nkiras2	2.38422	2.88063	2.23427	0.13498	0.909316
Ssx2ip	0.800735	6.3722	2.23413	0.134993	0.909316
Zranb3	1.38804	4.3473	2.23279	0.13511	0.909316
Rin2	-3.0357	2.1318	2.23244	0.13514	0.909316
Pdzrn3	-2.61238	1.44693	2.23238	0.135145	0.909316
Aasdhppt	2.43327	2.38694	2.23068	0.135294	0.909738
Dgcr14	-0.969869	5.41486	2.22771	0.135554	0.909866
Steap4	-2.24051	2.2885	2.22722	0.135598	0.909866
Tgfa	1.97454	4.07688	2.2269	0.135626	0.909866
Nuf2	0.559911	7.70843	2.22605	0.1357	0.909866
1810022K09Rik	-2.53605	1.30481	2.22544	0.135754	0.909866
Socs6	0.915967	5.54064	2.2238	0.135898	0.909866
Fbxo9	1.30996	4.96426	2.22245	0.136017	0.909866
Kxd1	-2.74721	1.07194	2.2224	0.136021	0.909866
Mapkapk2	3.16787	3.1729	2.22161	0.136091	0.909866
Tspan4	4.06638	2.44618	2.21957	0.136271	0.910492
Tmem9b	1.97979	3.68535	2.21834	0.13638	0.910639
Lsamp	-1.66349	3.64567	2.21465	0.136706	0.911471
Mras	1.82666	4.07811	2.21313	0.136841	0.911471
Pkd1l1	-2.77517	1.58564	2.21181	0.136958	0.911471
Siglece	-3.33635	2.44051	2.21096	0.137033	0.911471
Kantr	2.28717	2.1012	2.21052	0.137073	0.911471
Ccdc109b	-2.66823	1.14955	2.21037	0.137086	0.911471
Dync2h1	-1.70077	3.65965	2.2101	0.13711	0.911471
Ccdc6	0.443938	10.9879	2.20909	0.137199	0.911488
Cc2d2b	1.15225	5.18242	2.20729	0.13736	0.911979
Anp32a	-1.14839	4.99721	2.20535	0.137532	0.912508
Lars2	0.588624	7.77627	2.20368	0.137682	0.912508
Nr1d1	-1.2969	4.50676	2.20287	0.137754	0.912508
Alg9	-1.92465	4.65003	2.20169	0.137859	0.912508
Exoc4	0.761833	6.85216	2.19942	0.138063	0.912508
Pam	-2.60243	1.00784	2.19907	0.138094	0.912508
Stxbp6	-1.07902	5.39695	2.19907	0.138094	0.912508
2810403D21Rik	-2.57928	0.246299	2.19864	0.138133	0.912508
Itgad	1.83218	3.20778	2.19645	0.138329	0.912765
Aurkb	-1.14048	4.83595	2.19627	0.138345	0.912765
Ing5	1.45974	4.4983	2.19155	0.13877	0.914658
Cwf19l2	0.563194	7.37298	2.18949	0.138955	0.914658
Stradb	0.644835	6.94367	2.18861	0.139035	0.914658
Sh2d2a	-2.88155	3.02331	2.18843	0.139051	0.914658
Diablo	2.57012	1.89514	2.18779	0.139109	0.914658
Mug-ps1	2.55507	0.941171	2.18635	0.139239	0.914658
Trim27	-0.696465	6.82188	2.18634	0.13924	0.914658
Etaa1	-0.707561	6.98872	2.18359	0.139489	0.915353
Col9a3	1.87651	3.44735	2.1818	0.139651	0.915353
Kcnk1	2.52823	2.03284	2.18107	0.139718	0.915353
Lats2	-2.53624	2.26717	2.17999	0.139815	0.915353
Mbd3l2	0.660002	7.54321	2.17865	0.139938	0.915353
Sirt7	-2.2565	2.13798	2.17758	0.140035	0.915353
Rgsl1	-2.62307	1.05613	2.1774	0.140051	0.915353
Rbm45	-2.90226	1.79358	2.17675	0.14011	0.915353
Pdzph1	-1.77597	3.49067	2.17572	0.140204	0.915353
Sf3a1	-0.679552	7.42849	2.17479	0.140289	0.915353
Nfatc3	1.68331	3.83723	2.17464	0.140302	0.915353
Pla2r1	2.37634	3.20801	2.17276	0.140474	0.915443
Wasf2	0.468651	8.87472	2.17259	0.14049	0.915443
Bptf	0.468428	9.82707	2.16977	0.140747	0.915571
Tbpl2	1.4283	4.60446	2.16818	0.140892	0.915571
Itga6	-0.505728	8.88448	2.1679	0.140918	0.915571
Prdm6	1.14034	5.36205	2.16767	0.140939	0.915571
Masp1	-1.48347	4.4122	2.16716	0.140986	0.915571
Uhrf2	3.41842	1.56484	2.16517	0.141169	0.915571
1110020A21Rik	-2.76104	2.39074	2.16398	0.141278	0.915571
Gm8624	3.76647	2.18888	2.16391	0.141285	0.915571
Ada	1.00338	5.33631	2.16179	0.14148	0.915571
Adsl	-2.83912	0.092879	2.16171	0.141488	0.915571
Ddias	-0.545698	7.72244	2.1613	0.141525	0.915571
Sh3pxd2a	0.678954	6.64939	2.15968	0.141674	0.915571
Kcng1	-2.92022	0.132928	2.1595	0.141691	0.915571
Arid2	0.551233	8.49521	2.15911	0.141727	0.915571
Sipa1l3	0.668702	7.66919	2.15711	0.141912	0.915705
Dzip3	-0.801486	6.03238	2.157	0.141921	0.915705
Tmem214	0.837481	5.87998	2.15355	0.142241	0.917203
Mllt3	0.534515	10.1287	2.15139	0.142441	0.917376
Rab8a	-1.1755	4.79883	2.15065	0.14251	0.917376
Atp6v0a1	-1.00233	5.40031	2.15026	0.142546	0.917376
Abhd14a	-3.38489	0.988333	2.14951	0.142616	0.917376
Rrm2	-0.98111	5.30991	2.14411	0.143118	0.919256
Ddx23	-1.89652	3.34708	2.14385	0.143142	0.919256
Fbn2	2.31395	2.02996	2.14265	0.143255	0.919256
Iqgap1	1.44945	5.13183	2.14262	0.143257	0.919256
Alkbh1	-1.33703	4.26881	2.14126	0.143384	0.919408
Arhgap35	0.612733	8.1762	2.14028	0.143476	0.919408
Dennd6a	0.555638	7.38175	2.13956	0.143543	0.919408
Ppp1r9b	1.21962	4.81031	2.13733	0.143752	0.919531
Bmpr1b	0.477661	8.67443	2.13596	0.143881	0.919531
AA619741	1.12058	5.38615	2.13524	0.143948	0.919531
Trim6	-2.80193	1.79068	2.134	0.144065	0.919531
Prkag2	2.41784	2.94889	2.13335	0.144125	0.919531
Sla2	-1.9509	2.99921	2.13298	0.14416	0.919531
Arhgef7	0.622005	6.95011	2.13137	0.144311	0.919531
Sprtn	-0.622154	7.07901	2.1292	0.144517	0.919531
Tyms	-1.52429	4.01473	2.12857	0.144576	0.919531
Efhc2	-0.908616	5.86551	2.12779	0.144649	0.919531
Ndufs3	-3.00926	1.57778	2.12735	0.144691	0.919531
Tsc2	-1.02264	5.22492	2.12733	0.144693	0.919531
Zdhhc8	-0.553039	7.58573	2.12589	0.144829	0.919531
Tcea1-ps1	0.832586	6.03324	2.12505	0.144908	0.919531
Tpp1	1.50525	4.26613	2.12324	0.145079	0.919531
Lrrc40	0.539646	7.68448	2.12249	0.145151	0.919531
Zfp40	-2.34755	1.99975	2.1221	0.145187	0.919531
Dhx16	2.50618	4.40609	2.12191	0.145205	0.919531
Pfdn5	-2.41242	1.6838	2.12174	0.145221	0.919531
Cul4b	0.503942	9.59749	2.11872	0.145508	0.920703
Ndufaf4	0.741985	6.41518	2.11795	0.145581	0.920703
Rftn2	-3.2726	1.6839	2.11496	0.145866	0.921473
Fzr1	1.51759	5.46709	2.11217	0.146132	0.921473
Sf3b6	3.189	1.57403	2.11155	0.146191	0.921473
Gpc1	2.7892	2.92498	2.11096	0.146248	0.921473
Gm498	-2.79117	0.599345	2.1074	0.146588	0.921473
2022-03-04	1.64348	3.77266	2.1057	0.146751	0.921473
Elp6	3.27063	1.87836	2.10493	0.146825	0.921473
Emsy	0.60186	7.64465	2.10295	0.147015	0.921473
Rgl1	-1.30025	4.99294	2.10179	0.147127	0.921473
Chaf1b	1.57918	4.1029	2.10092	0.147211	0.921473
Kif13a	2.18815	3.1548	2.10037	0.147263	0.921473
Slain2	0.552777	8.34911	2.09981	0.147317	0.921473
B4galt6	0.502193	8.5435	2.09873	0.147421	0.921473
Cep41	1.04001	5.81339	2.09513	0.14777	0.921473
Nr4a2	-3.24965	3.3554	2.09511	0.147771	0.921473
Stambp	1.64822	3.93625	2.09433	0.147847	0.921473
Atf4	-0.936633	5.57225	2.0933	0.147947	0.921473
Grina	0.651887	6.74096	2.09169	0.148103	0.921473
Hspa5	0.604063	7.54115	2.09042	0.148225	0.921473
Aff4	0.989629	5.20209	2.09032	0.148235	0.921473
7420426K07Rik	0.598704	7.884	2.08935	0.148329	0.921473
Nucks1	1.26266	5.16242	2.0889	0.148373	0.921473
Stk36	0.615718	7.94323	2.08806	0.148454	0.921473
Mum1	1.52943	4.30746	2.08737	0.148522	0.921473
Lman2	-0.903881	5.60058	2.08735	0.148524	0.921473
2022-03-06	0.477181	9.09732	2.08638	0.148618	0.921473
Prex2	0.743999	6.76985	2.08628	0.148627	0.921473
Asxl2	-1.14904	4.96843	2.08606	0.148649	0.921473
Foxo6	-2.53149	1.23849	2.08588	0.148666	0.921473
H13	-0.597071	7.19268	2.08519	0.148734	0.921473
Krt84	-1.22864	4.7006	2.08503	0.148749	0.921473
B3galnt1	1.90426	2.95184	2.0841	0.14884	0.921473
Popdc2	-1.7529	3.26757	2.08187	0.149058	0.921473
Fam32a	-0.95768	5.26222	2.08148	0.149096	0.921473
Dnajc11	-0.859656	6.24593	2.0805	0.149191	0.921473
Znhit2	2.51347	1.41402	2.07856	0.149382	0.921473
Fem1b	-0.56157	7.56589	2.07811	0.149425	0.921473
Mfap4	2.51403	2.04003	2.07726	0.149508	0.921473
Inpp5b	-0.711099	6.38205	2.07551	0.14968	0.921473
Txnl1	-1.13354	4.97639	2.07357	0.14987	0.921473
Efr3a	-1.51303	4.48792	2.07308	0.149919	0.921473
Trim62	-2.6792	2.62589	2.07279	0.149947	0.921473
Lrp10	1.56349	4.1873	2.07157	0.150067	0.921473
Stard10	3.97687	2.65061	2.07101	0.150122	0.921473
Hmgn5	0.943461	5.39999	2.07025	0.150197	0.921473
Sec24a	0.659044	6.84098	2.06843	0.150376	0.921473
Hmga1-rs1	-2.48417	1.70914	2.06829	0.15039	0.921473
Peak1	0.449352	9.82797	2.06762	0.150457	0.921473
Sptbn1	-0.472501	8.2744	2.0669	0.150527	0.921473
Zfp110	1.17482	5.02119	2.06594	0.150622	0.921473
Zkscan1	-0.798047	6.13778	2.06571	0.150644	0.921473
Neto2	-2.18394	2.36549	2.06481	0.150734	0.921473
Slc6a21	1.68605	3.82944	2.06479	0.150736	0.921473
Ephb1	-2.84565	0.060018	2.06456	0.150758	0.921473
Osgepl1	-1.1138	5.49098	2.06444	0.150771	0.921473
Caprin1	0.55881	7.2897	2.06233	0.15098	0.921473
Myot	1.87509	3.01804	2.05904	0.151305	0.921473
Taf6l	1.97948	4.19083	2.05885	0.151324	0.921473
Stt3a	-0.850827	6.44408	2.05827	0.151382	0.921473
Csad	-1.28545	4.48416	2.05784	0.151425	0.921473
Hivep2	-1.33293	4.4186	2.05767	0.151442	0.921473
Zbtb8b	-1.37307	5.11173	2.0568	0.151528	0.921473
4930461C15Rik	-2.31658	2.0062	2.05504	0.151704	0.921473
Apba1	0.636634	7.95707	2.05455	0.151753	0.921473
Prmt5	1.89535	3.38146	2.05397	0.15181	0.921473
Emc3	0.57083	7.29795	2.05313	0.151893	0.921473
1810058I24Rik	-2.64845	1.22865	2.05279	0.151928	0.921473
Malsu1	2.11714	2.57805	2.05247	0.15196	0.921473
H1f0	0.722715	6.40596	2.05016	0.15219	0.921473
Cradd	1.06424	5.12711	2.04924	0.152282	0.921473
Ube2q1	0.85898	5.94872	2.0486	0.152346	0.921473
Eif3l	0.79702	6.08069	2.04783	0.152423	0.921473
Eif4b	0.502798	8.62235	2.04748	0.152458	0.921473
D10Wsu102e	0.430233	10.9615	2.04672	0.152534	0.921473
Sec24b	0.492119	8.09265	2.04646	0.152561	0.921473
Cnbp	-0.545301	7.58169	2.04542	0.152665	0.921473
Gm29797	2.85021	4.34599	2.04436	0.152771	0.921473
Ccno	-0.594094	7.26932	2.04149	0.153059	0.921473
Grin2a	-1.15114	4.97896	2.04	0.15321	0.921473
Brix1	-0.538236	7.38121	2.03983	0.153227	0.921473
Gsdmc2	-1.76217	3.30186	2.03978	0.153232	0.921473
Sh3gl2	1.36166	4.21867	2.03949	0.153261	0.921473
Wac	0.606734	7.3309	2.03931	0.15328	0.921473
Gdi2	-0.593602	7.13827	2.03858	0.153352	0.921473
Map7d2	-2.40277	2.22496	2.03852	0.153359	0.921473
Malat1	1.52418	4.04839	2.03827	0.153384	0.921473
Spats2	0.566637	7.24876	2.0366	0.153553	0.921473
Lyn	0.746279	6.26723	2.03626	0.153587	0.921473
Nsmce2	-0.490132	8.23661	2.03551	0.153663	0.921473
Rpl36a	-3.10523	-0.505862	2.0352	0.153694	0.921473
2410089E03Rik	-0.933933	5.40766	2.03462	0.153753	0.921473
Specc1l	0.469446	8.39329	2.03461	0.153754	0.921473
Wiz	0.783324	5.97899	2.03234	0.153984	0.922066
Rfx3	2.26292	2.49985	2.03176	0.154042	0.922066
Dctn2	2.07115	3.05445	2.03104	0.154116	0.922066
Atf2	0.50297	8.41436	2.02786	0.154438	0.922952
Ccdc181	-0.929029	5.40742	2.0272	0.154505	0.922952
Usp13	-1.67897	3.41606	2.02614	0.154613	0.922952
Zfp958	0.66648	6.66425	2.02613	0.154614	0.922952
Stc2	-1.38827	4.70619	2.02425	0.154805	0.923055
Abca5	-3.19444	0.884803	2.0242	0.154811	0.923055
Cpsf6	-1.99714	3.82921	2.02338	0.154894	0.923055
Gtpbp2	-2.6343	0.795897	2.02239	0.154995	0.923131
Adgra3	-0.694381	7.05085	2.02084	0.155154	0.92314
Mknk1	-0.70153	6.45715	2.02012	0.155227	0.92314
Tmem151a	-1.07939	5.03057	2.0198	0.155259	0.92314
Stxbp3	2.23498	2.73922	2.01698	0.155548	0.924337
Ado	-3.29188	1.12729	2.01575	0.155674	0.924562
Wdtc1	-0.656286	7.7319	2.01121	0.15614	0.926491
Cby1	-2.61844	2.11235	2.01088	0.156175	0.926491
Rnpc3	1.21417	4.72993	2.00955	0.156312	0.926782
Tbc1d9b	1.58366	4.32038	2.00641	0.156635	0.927547
Gm45046	1.05697	5.55228	2.00531	0.156749	0.927547
Akap13	0.659747	8.17568	2.00426	0.156858	0.927547
Kpna3	0.454764	9.298	2.00414	0.156871	0.927547
Dnajc5g	-1.95181	2.96508	2.00403	0.156881	0.927547
Tmem50a	1.41327	4.22986	2.00168	0.157125	0.927714
Phf8	0.47735	8.20668	2.00093	0.157202	0.927714
Btbd3	2.75745	1.34195	2.00063	0.157234	0.927714
Actr1b	-1.99026	2.84431	2.00036	0.157262	0.927714
Slfn2	0.905083	5.55788	1.99874	0.15743	0.928103
Kif5b	1.69208	3.40619	1.99803	0.157504	0.928103
Ppp6r3	0.511953	8.05442	1.99648	0.157664	0.928527
Gm28175	-2.30918	2.35153	1.99553	0.157764	0.928593
Tsr1	-2.2624	2.02358	1.99401	0.157923	0.928679
Top3b	-0.919755	5.6423	1.99324	0.158003	0.928679
Sgsm2	1.98381	4.02208	1.98852	0.158496	0.928679
Mtpap	-0.720347	6.20739	1.98642	0.158715	0.928679
Ankrd34c	-3.26052	1.14785	1.9857	0.158791	0.928679
Peo1	-2.13502	2.15689	1.98558	0.158804	0.928679
Ppp4r2	0.845478	5.61118	1.98539	0.158824	0.928679
Gltp	1.2664	4.91006	1.98287	0.159088	0.928679
Arhgef12	0.506859	8.13741	1.98274	0.159102	0.928679
Aida	1.04233	5.23608	1.98269	0.159108	0.928679
Uqcrfs1	2.24041	2.98597	1.98072	0.159315	0.928679
Rnf185	0.647147	8.31897	1.97881	0.159516	0.928679
Smpd1	-0.922112	5.55536	1.97809	0.159592	0.928679
Icmt	-1.00998	5.81629	1.97548	0.159867	0.928679
Acer3	-2.18142	1.97321	1.97512	0.159906	0.928679
Reps2	1.36612	4.8969	1.97466	0.159954	0.928679
Trub2	2.52713	1.50673	1.97441	0.159981	0.928679
Ptprm	0.756678	6.59202	1.97411	0.160012	0.928679
Pik3c3	0.990862	6.27496	1.97322	0.160107	0.928679
Paip2b	0.595254	7.55064	1.97253	0.160179	0.928679
Aebp2	0.857824	5.68995	1.97253	0.16018	0.928679
Cep85	0.884333	6.17758	1.97224	0.16021	0.928679
Ccny	0.947638	5.2565	1.97005	0.160442	0.928679
RP23-57C9.2	2.39117	1.98208	1.96978	0.160471	0.928679
Aire	-3.16586	1.06378	1.96881	0.160575	0.928679
H6pd	-2.67004	2.73369	1.96778	0.160684	0.928679
C2cd5	0.46218	9.1431	1.96753	0.16071	0.928679
Rnf219	0.895634	6.84789	1.96575	0.1609	0.928679
Golt1b	1.84089	3.87704	1.9654	0.160937	0.928679
Ccdc191	-1.42486	4.26182	1.96528	0.16095	0.928679
Plxnb2	0.593814	6.9917	1.96512	0.160967	0.928679
Atxn2l	0.472077	11.717	1.96465	0.161017	0.928679
Cisd1	-2.08073	2.54867	1.96449	0.161034	0.928679
1700017B05Rik	-0.825668	5.963	1.96429	0.161056	0.928679
Nfx1	-1.0443	5.15285	1.96403	0.161083	0.928679
Olfr847	2.97702	1.45092	1.96389	0.161098	0.928679
Srp9	1.39641	4.55349	1.96345	0.161145	0.928679
Slc6a4	1.40006	5.26052	1.96343	0.161147	0.928679
Sh3rf3	0.807673	6.5942	1.96178	0.161323	0.928679
Tpmt	0.722743	6.20341	1.9614	0.161363	0.928679
Adcy1	1.4576	3.93133	1.96111	0.161394	0.928679
Mov10l1	-1.57892	3.56914	1.95998	0.161516	0.928869
1810013L24Rik	0.486063	8.79085	1.95733	0.161799	0.929989
Dsp	1.43596	3.93195	1.95608	0.161933	0.930255
Clip1	0.445594	9.21434	1.95428	0.162127	0.93051
Zfp329	1.61089	4.83145	1.95402	0.162154	0.93051
Vrk1	-1.20028	5.08195	1.95286	0.162279	0.930716
D8Ertd738e	-3.14566	0.331712	1.95084	0.162496	0.931454
Agbl2	2.41354	1.17947	1.94696	0.162914	0.933346
Rnf187	-0.969852	5.12522	1.94614	0.163003	0.933347
Eapp	-1.36506	4.16931	1.94411	0.163223	0.93367
Chn2	-1.0213	5.00984	1.94358	0.163281	0.93367
Abca9	-1.95975	2.75276	1.94316	0.163326	0.93367
Prepl	-1.00896	5.72334	1.94003	0.163665	0.933984
Ascc1	1.98564	3.85003	1.93902	0.163775	0.933984
Obox3	-2.44228	0.32484	1.93897	0.16378	0.933984
Btf3	-1.35702	4.22854	1.93814	0.16387	0.933984
2700099C18Rik	-2.44022	0.537116	1.93623	0.164078	0.933984
Map9	0.922785	5.93837	1.9355	0.164158	0.933984
Crlf3	-2.2127	1.82667	1.93502	0.16421	0.933984
Gm11587	1.37532	4.37744	1.93476	0.164239	0.933984
Lin54	0.617839	7.45486	1.93472	0.164243	0.933984
Gga3	0.767492	6.46867	1.93272	0.164461	0.933984
Tlr8	-2.1301	3.02098	1.9323	0.164508	0.933984
Mon1b	0.665982	6.55502	1.93062	0.164691	0.933984
Gm9134	1.47162	3.75509	1.92967	0.164795	0.933984
Gadd45a	-2.5016	1.01309	1.92955	0.164808	0.933984
Sap30l	1.72014	3.18776	1.92866	0.164905	0.933984
Emp2	-1.06561	5.15238	1.92778	0.165002	0.933984
Olfr1349	-2.97339	2.17651	1.9258	0.165219	0.933984
Mmp12	1.71421	3.49515	1.92381	0.165437	0.933984
Gm12511	2.95063	3.03934	1.92363	0.165458	0.933984
Fate1	-2.36267	1.25964	1.92195	0.165642	0.933984
Mbnl1	1.78315	3.93544	1.92179	0.16566	0.933984
Aff3	-0.89105	6.35356	1.92158	0.165682	0.933984
Btg4	0.432635	9.56873	1.92141	0.165701	0.933984
Nr5a2	0.630775	7.04038	1.92132	0.165711	0.933984
Fer1l6	1.99229	2.53978	1.92069	0.165781	0.933984
Abca2	-1.77166	5.59329	1.92052	0.165799	0.933984
Papola	-0.457153	8.77341	1.92045	0.165808	0.933984
Psmc2	0.883272	5.88178	1.91908	0.165958	0.933984
Akap12	0.428779	9.60123	1.919	0.165967	0.933984
Pcbp1	-0.645965	7.45804	1.91615	0.166282	0.933984
Mepce	1.14686	6.14231	1.91484	0.166427	0.933984
Zbtb25	2.14282	1.99443	1.91477	0.166434	0.933984
Elmsan1	0.984498	6.17822	1.9145	0.166464	0.933984
Zc3h12b	-2.3907	0.772589	1.91399	0.16652	0.933984
Fcho1	1.55217	4.65379	1.91055	0.166902	0.933984
Fscn1	-2.94694	2.36132	1.90999	0.166965	0.933984
Pan2	0.81317	7.02926	1.90965	0.167002	0.933984
Nudt9	-1.84728	2.84196	1.90881	0.167096	0.933984
Dido1	0.915527	6.1989	1.9085	0.16713	0.933984
Cdc42ep3	1.11435	5.13821	1.90847	0.167133	0.933984
Usp42	0.599117	7.57602	1.90828	0.167155	0.933984
Pus10	2.60914	2.07065	1.90781	0.167207	0.933984
Cmas	0.965128	5.64147	1.90769	0.16722	0.933984
Bdp1	0.76262	5.99526	1.90598	0.167411	0.933984
Gpd1l	0.478836	8.06006	1.90477	0.167546	0.933984
Uchl1	-0.843762	7.44647	1.90474	0.167549	0.933984
Zc3h8	-1.26208	4.9003	1.90473	0.167549	0.933984
Bag5	1.42243	3.85649	1.90365	0.167671	0.934164
5730403I07Rik	2.1071	3.38473	1.90153	0.167907	0.934737
Kifap3	2.82788	1.74778	1.9	0.168079	0.934737
Tiparp	0.43595	9.80571	1.89891	0.1682	0.934737
Cpsf7	2.79319	2.81836	1.89875	0.168218	0.934737
Maea	-0.630445	6.81742	1.89764	0.168343	0.934737
Dnmt3l	-1.50594	4.25887	1.89668	0.168451	0.934737
Art4	-2.19309	1.96784	1.89554	0.168578	0.934737
Atp5g3	-2.48843	0.342497	1.89552	0.16858	0.934737
Cog4	-1.41112	3.88044	1.89354	0.168803	0.934737
Myo18a	0.64107	6.60344	1.89321	0.168841	0.934737
Nrg1	-0.800158	6.02181	1.89318	0.168843	0.934737
Zfp957	0.470513	8.46198	1.89272	0.168896	0.934737
Eif2b1	-0.565021	8.18729	1.89175	0.169004	0.934737
Pced1b	-0.963895	5.87779	1.89095	0.169095	0.934737
Gm42644	-2.43274	1.52958	1.89002	0.1692	0.934737
Tomm70a	2.63545	1.40125	1.88928	0.169284	0.934737
Dcaf17	-1.29956	4.24823	1.88688	0.169554	0.934737
Tmem43	-2.64543	2.56769	1.88682	0.169561	0.934737
Acvr2b	2.54479	1.92787	1.88655	0.169592	0.934737
Ift46	1.29788	5.07712	1.88609	0.169644	0.934737
Musk	-0.761138	6.05685	1.88522	0.169742	0.934737
Zbp1	1.98592	3.11763	1.88456	0.169816	0.934737
Accsl	0.427419	9.31324	1.88384	0.169898	0.934737
Carhsp1	0.869652	6.11677	1.88379	0.169904	0.934737
Gm44133	0.86917	5.90642	1.87975	0.170362	0.935699
Lins1	-2.44609	1.09354	1.8792	0.170425	0.935699
Mettl5	2.86328	3.22004	1.87823	0.170535	0.935699
Hist1h2bc	1.13303	4.78585	1.87822	0.170536	0.935699
Sbf1	1.42098	4.44952	1.87786	0.170578	0.935699
Cpsf3	-0.816434	5.59797	1.87682	0.170696	0.935699
D6Ertd474e	0.525202	9.27186	1.87678	0.170701	0.935699
Fbxl2	0.749987	6.24136	1.87475	0.170932	0.935941
Odf2l	-1.45633	3.89826	1.87389	0.17103	0.935941
Ptdss1	-1.63421	3.85834	1.87248	0.171191	0.935941
Fbxl17	0.691296	6.71249	1.87208	0.171237	0.935941
Coq10b	1.17828	4.46215	1.87185	0.171263	0.935941
Lpl	0.602023	6.90049	1.8715	0.171304	0.935941
Rin3	-0.854952	5.80111	1.87094	0.171367	0.935941
Rsbn1l	1.84818	3.83386	1.86942	0.171541	0.936314
Dlg5	-0.533968	7.24384	1.86879	0.171613	0.936314
Cenpj	0.562872	7.79024	1.86592	0.171943	0.936579
Drap1	1.72318	3.20297	1.86587	0.171948	0.936579
Cep83	0.573937	7.47154	1.86522	0.172024	0.936579
Polr2f	-3.00642	2.30696	1.86456	0.172099	0.936579
Foxk2	0.546065	8.05029	1.86391	0.172175	0.936579
Arhgap39	0.729074	6.17968	1.86373	0.172195	0.936579
Xpc	1.34957	4.00165	1.85951	0.172682	0.93799
Mical3	0.875487	5.97605	1.85939	0.172695	0.93799
Pradc1	1.82351	3.09223	1.85916	0.172722	0.93799
Fam172a	1.12826	4.75452	1.85717	0.172952	0.938664
Setd2	0.469169	8.57724	1.85616	0.173069	0.938664
Pkp4	0.517942	7.79477	1.85577	0.173114	0.938664
Kif1bp	0.73734	6.33673	1.85363	0.173361	0.939525
Atp1b1	0.732099	6.0214	1.85239	0.173506	0.939652
Ola1	-2.27487	1.29859	1.85078	0.173693	0.939652
Rdh14	2.35847	1.65926	1.84755	0.174069	0.939652
Ston2	0.497719	7.85575	1.84681	0.174155	0.939652
Ube2z	-1.59791	3.58324	1.84536	0.174325	0.939652
Mtmr4	-0.657521	6.60522	1.84468	0.174403	0.939652
Trim26	-0.824352	5.6686	1.84442	0.174433	0.939652
Hspbap1	1.58565	4.37688	1.84336	0.174558	0.939652
Ints8	0.801676	7.28054	1.84327	0.174568	0.939652
Slc45a4	2.00264	2.93914	1.84281	0.174622	0.939652
Coro2b	0.511056	7.59964	1.84245	0.174664	0.939652
Aste1	-1.6678	3.18054	1.84223	0.17469	0.939652
Mrpl11	3.69489	1.8827	1.84198	0.174719	0.939652
E330021D16Rik	0.497869	8.94668	1.84122	0.174808	0.939652
Fam175a	1.049	4.97318	1.84115	0.174816	0.939652
Mta3	0.521215	7.39441	1.84023	0.174924	0.939652
Cyp19a1	-1.02555	5.271	1.83945	0.175016	0.939652
Qk	0.469172	7.95606	1.83944	0.175017	0.939652
Exosc1	0.943032	5.22982	1.83889	0.175081	0.939652
Grhl2	-1.97003	2.78409	1.83713	0.175288	0.940285
Zfp229	0.677379	6.65422	1.83579	0.175446	0.940653
Mrps14	-2.03152	2.58845	1.83268	0.175811	0.940672
Gm8529	2.33792	1.13734	1.83245	0.175838	0.940672
Thegl	1.31259	4.29982	1.83243	0.17584	0.940672
Ell2	-1.10208	4.68304	1.83209	0.175881	0.940672
Kif2c	0.684981	6.37066	1.83124	0.175981	0.940672
Nudt19	2.24454	2.7058	1.83121	0.175985	0.940672
Tcf4	-2.2964	3.24087	1.83022	0.176102	0.940819
Rassf4	1.65797	3.62639	1.8265	0.176541	0.942688
Tpst2	-2.61552	-0.556922	1.82503	0.176715	0.943138
1700084F23Rik	-2.70544	1.30527	1.82253	0.177012	0.944244
Sbds	0.630099	6.99853	1.8215	0.177135	0.944319
Nop58	-0.695203	6.35441	1.82091	0.177205	0.944319
Mri1	3.02652	-0.00800333	1.81883	0.177453	0.944913
Orc6	-0.639339	7.19468	1.81846	0.177496	0.944913
Astn2	-2.21781	1.33217	1.81764	0.177595	0.944957
Sqle	1.47256	5.15609	1.81312	0.178134	0.945699
Exosc3	-1.52979	4.45289	1.81299	0.17815	0.945699
Maged1	-2.76105	0.518824	1.81283	0.178169	0.945699
Mzt1	1.30746	4.60122	1.81104	0.178384	0.945699
Tbck	1.31639	4.30036	1.81045	0.178454	0.945699
Pot1a	1.25028	6.24098	1.81035	0.178466	0.945699
Psmc4	1.85299	3.91173	1.8102	0.178484	0.945699
Abca4	1.70716	3.25503	1.80966	0.178549	0.945699
Abcc3	-1.27075	4.19193	1.809	0.178628	0.945699
AI597479	1.21268	4.81573	1.8086	0.178676	0.945699
Rnf122	-0.642787	7.29121	1.80822	0.178722	0.945699
Baiap3	-2.14107	2.0232	1.80723	0.17884	0.945748
Ralgapb	-0.496261	8.20891	1.80665	0.178911	0.945748
8430429K09Rik	1.0272	5.71376	1.80405	0.179224	0.946415
Tmem109	1.12403	4.76999	1.80354	0.179285	0.946415
Ddx59	-1.4806	4.02804	1.80336	0.179306	0.946415
Acin1	1.83464	3.39924	1.80253	0.179407	0.946473
Cwc15	-1.17305	4.45027	1.80173	0.179503	0.946504
Actg2	2.21584	4.20264	1.79962	0.179759	0.947378
[truncated: 8,532 more rows]

## Sheet: Supplementary data 2
Supplementary data 2. The list of HA genes for RiboTag IP/RNA-Seq.
	logFC	logCPM	LR	PValue	FDR
Dmpk	10.5075	7.04314	20.2438	6.82e-06	0.0365496
Gsr	8.48125	4.8927	19.8871	8.22e-06	0.0365496
Pou2f2	3.41539	8.25423	18.9258	1.36e-05	0.0403094
Tcl1b3	4.66653	6.75575	18.2813	1.91e-05	0.0423002
Srp72	3.45659	8.20988	17.8015	2.45e-05	0.0423002
Sirt7	-9.34332	3.89158	17.1803	3.4e-05	0.0423002
Plbd2	-7.39812	4.88784	17.131	3.49e-05	0.0423002
Armc4	7.04729	4.90398	16.9672	3.8e-05	0.0423002
Aig1	-7.86619	5.0146	16.3316	5.32e-05	0.0433517
Thoc2	2.74152	8.76517	16.1098	5.98e-05	0.0433517
Paqr3	-8.04075	4.29727	16.032	6.23e-05	0.0433517
Tmod2	3.73465	7.36083	16.0317	6.23e-05	0.0433517
Wwox	3.91341	7.67294	15.8765	6.76e-05	0.0433517
Dis3l2	-11.9542	2.33193	15.8599	6.82e-05	0.0433517
Tmem184b	5.65529	9.65147	14.9872	0.000108243	0.0462081
Dhrs13os	5.43725	6.32486	14.7399	0.000123404	0.0462081
Gm26816	-11.0834	1.50262	14.7045	0.000125749	0.0462081
Srp14	-10.9122	1.33434	14.5023	0.000139988	0.0462081
Stk39	-11.8871	2.28156	14.4997	0.000140181	0.0462081
Kctd1	-11.118	1.54077	14.4689	0.000142495	0.0462081
Apba1	3.11473	7.9188	14.4277	0.000145648	0.0462081
Polr3g	-12.0786	2.44746	14.1973	0.000164609	0.0462081
Zfp345	-5.42865	5.87637	14.1927	0.000165011	0.0462081
Fam171b	-11.0015	1.41102	14.1511	0.000168698	0.0462081
Dnajb9	-10.6406	1.08245	14.1266	0.000170907	0.0462081
Iqsec1	2.78443	8.52835	14.0118	0.000181667	0.0462081
Ttc5	-10.9951	1.40336	13.9806	0.000184705	0.0462081
Tcl1b5	6.62062	5.47784	13.9555	0.000187194	0.0462081
Med16	-10.4986	0.952532	13.8483	0.000198178	0.0462081
Srl	-10.5366	0.973489	13.7685	0.000206771	0.0462081
Mphosph6	2.59529	9.21678	13.6973	0.000214765	0.0462081
G2e3	-10.3567	0.815271	13.6917	0.000215402	0.0462081
Gins3	-10.4796	0.919323	13.6623	0.000218809	0.0462081
Pign	-10.5509	1.00805	13.6305	0.000222542	0.0462081
Gm42947	-10.2628	0.726394	13.545	0.000232907	0.0462081
Rfc4	-10.2165	0.676152	13.3794	0.000254404	0.0462081
1190007I07Rik	-11.2604	1.65354	13.3723	0.000255362	0.0462081
Mtfmt	-10.4037	0.842978	13.27	0.000269692	0.0462081
Spata21	-8.20772	3.71292	13.2308	0.000275387	0.0462081
Sppl2a	-11.0385	1.44012	13.1483	0.000287776	0.0462081
Reg1	-8.74908	2.82781	13.1463	0.000288083	0.0462081
Pnmal1	-10.1426	0.626423	13.1452	0.000288253	0.0462081
Pgap3	-10.9898	1.39344	13.0966	0.00029584	0.0462081
Spcs1	-10.7393	1.19154	13.0509	0.000303139	0.0462081
Idh3b	-9.94248	0.426894	13.0231	0.00030767	0.0462081
Bid	-9.98589	0.47908	12.9922	0.000312799	0.0462081
Slc20a2	-7.02755	4.05666	12.9643	0.000317493	0.0462081
Ola1	-9.23678	2.5471	12.9552	0.000319038	0.0462081
Hdac6	-8.89559	2.80047	12.955	0.000319062	0.0462081
Shmt1	-9.97038	0.444484	12.9198	0.000325122	0.0462081
Rpp25	-9.49582	2.56235	12.9035	0.000327972	0.0462081
Fopnl	-10.2821	0.763152	12.8857	0.00033111	0.0462081
Jmy	-9.13744	2.21499	12.8781	0.000332443	0.0462081
9530026P05Rik	-10.0069	0.504415	12.8134	0.000344146	0.0462081
Tubd1	-9.87615	0.378762	12.8073	0.000345269	0.0462081
Mep1b	-9.8088	2.84967	12.7868	0.000349077	0.0462081
C5ar2	-10.4433	0.874631	12.778	0.000350714	0.0462081
Gm15767	-9.78216	0.289606	12.7185	0.000362064	0.0462081
Tcaf1	-8.65364	2.74587	12.6845	0.000368694	0.0462081
2610044O15Rik8	-9.75289	0.247089	12.6543	0.000374696	0.0462081
Pla2g12b	-9.85408	0.362506	12.6536	0.000374847	0.0462081
Parvb	6.80104	5.62869	12.6148	0.000382706	0.0462081
Rpain	-8.86089	3.26787	12.599	0.000385948	0.0462081
Foxn3	2.41544	8.6178	12.5739	0.000391171	0.0462081
Prdx3	-9.41843	2.72533	12.5711	0.000391749	0.0462081
5033403H07Rik	-8.32874	2.89089	12.5264	0.000401238	0.0462081
Slc9a9	-10.2063	0.651381	12.4852	0.000410188	0.0462081
Ankrd16	-10.1182	0.569573	12.4532	0.000417282	0.0462081
Twf2	-7.26037	3.594	12.4331	0.000421796	0.0462081
Cyp1b1	-6.97336	4.25386	12.4254	0.000423528	0.0462081
Itgb6	-9.58475	0.10209	12.4171	0.000425413	0.0462081
Tmprss11g	-9.17995	3.24989	12.4073	0.000427659	0.0462081
Rab24	-10.0161	0.519859	12.3953	0.00043041	0.0462081
Poglut1	-9.62646	0.128829	12.3854	0.000432705	0.0462081
Mex3a	-8.94287	2.26727	12.385	0.000432804	0.0462081
Adra2b	-9.96633	0.474219	12.3348	0.000444589	0.0462081
1300002E11Rik	-6.31995	4.77435	12.3307	0.000445567	0.0462081
Fkbp8	-9.581	0.109485	12.3046	0.000451855	0.0462081
Plekhf2	-9.67979	0.171164	12.2999	0.000452972	0.0462081
Xrcc6	-9.58397	0.0889987	12.2876	0.000455982	0.0462081
Cst3	-9.54399	0.0555113	12.2685	0.000460667	0.0462081
Ighmbp2	7.95377	1.03678	12.2646	0.000461643	0.0462081
Mrps14	-8.52501	2.62182	12.2628	0.000462078	0.0462081
Gm14228	-9.55497	0.0633918	12.2522	0.000464707	0.0462081
Fancg	-6.377	4.55893	12.2495	0.000465391	0.0462081
Gm13041	-8.32086	3.01888	12.2301	0.000470254	0.0462081
Ccdc64	-9.83967	0.357635	12.2274	0.000470935	0.0462081
Unc79	-9.19299	2.25204	12.201	0.00047765	0.0462081
Klb	-9.45277	-0.0190661	12.1635	0.000487343	0.0462081
Xpa	-8.09283	2.79685	12.0765	0.000510616	0.0462081
Cpsf3	-6.07192	4.45912	12.0502	0.000517873	0.0462081
Adgrb1	-8.96902	2.03684	12.027	0.000524344	0.0462081
Apobec2	-9.38031	-0.0801282	12.0158	0.000527518	0.0462081
Gm14055	-9.43461	-0.0479001	11.9999	0.000532032	0.0462081
Gm16845	-8.27675	2.97585	11.99	0.000534872	0.0462081
Sec22a	-5.67785	4.77172	11.9509	0.000546204	0.0462081
Irf2bp1	-9.50457	0.0493346	11.9082	0.000558863	0.0462081
Gm14412	-9.50457	0.0493346	11.9082	0.000558863	0.0462081
Psma1	-7.88815	2.93036	11.8982	0.000561875	0.0462081
Prcc	-9.10712	2.1673	11.8956	0.00056266	0.0462081
Ccdc87	-9.46219	0.0104929	11.8542	0.000575325	0.0462081
Polr3k	-7.20231	3.35233	11.8164	0.000587113	0.0462081
Gm10419	-7.84966	2.88334	11.8114	0.000588682	0.0462081
Fam131a	-7.9967	2.09948	11.8068	0.000590142	0.0462081
Gm31121	-6.96025	3.98871	11.7996	0.000592437	0.0462081
Svip	-8.28398	2.98312	11.7967	0.000593371	0.0462081
Fastkd2	-7.39067	3.10481	11.7952	0.000593836	0.0462081
Rpgrip1	7.6806	2.77411	11.7909	0.000595199	0.0462081
Lct	-8.44097	1.55014	11.7637	0.00060396	0.0462081
Slc44a5	5.86443	5.94423	11.7343	0.000613581	0.0462081
Slc6a4	-7.33036	3.12014	11.7058	0.00062304	0.0462081
Gm11426	-8.44595	1.54114	11.696	0.000626354	0.0462081
Rars2	-8.00515	2.57486	11.6942	0.000626961	0.0462081
Zbtb48	-9.21339	-0.228351	11.6816	0.000631206	0.0462081
Edn1	-8.27062	1.38094	11.6652	0.000636791	0.0462081
Mdc1	2.44149	8.69262	11.6209	0.000652158	0.0462081
Gm5723	3.47372	8.6359	11.6094	0.000656211	0.0462081
Rida	-9.19664	-0.237705	11.5886	0.000663583	0.0462081
Fundc1	-7.82205	1.93319	11.5699	0.000670278	0.0462081
Mpo	-9.30821	-0.127351	11.5606	0.000673648	0.0462081
Mfsd4b4	7.52211	4.0262	11.556	0.000675327	0.0462081
Serpinc1	-5.56588	4.72038	11.5434	0.000679907	0.0462081
Plekhd1	-9.133	-0.313897	11.5214	0.000688001	0.0462081
Slc25a3	-8.22228	2.64684	11.4898	0.000699798	0.0462081
Fam173b	8.97085	6.8542	11.4883	0.000700339	0.0462081
Sar1a	-8.38236	1.4781	11.4789	0.00070391	0.0462081
Enpp2	-6.59729	4.77232	11.4766	0.000704775	0.0462081
Ppp2r3a	-8.36841	1.46491	11.4648	0.000709253	0.0462081
Spop	-6.63274	3.97786	11.4638	0.000709646	0.0462081
Abcd4	-8.28378	2.20767	11.4349	0.000720784	0.0462081
Micu3	-8.23374	1.33956	11.4137	0.000729031	0.0462081
Cxcr4	-9.06486	-0.364302	11.4107	0.000730223	0.0462081
Slc9a8	-7.81963	2.53105	11.3929	0.000737261	0.0462081
Mlh3	-9.05178	-0.380888	11.3907	0.000738117	0.0462081
Lrrc57	3.08555	7.84615	11.3881	0.000739166	0.0462081
Gm19705	-8.37079	1.46581	11.3866	0.000739763	0.0462081
Tbx3os1	-6.62648	3.9173	11.3601	0.000750391	0.0462081
Cox14	-8.32179	1.66667	11.3556	0.00075222	0.0462081
Meioc	-8.47126	3.02713	11.3547	0.00075258	0.0462081
Gnl3l	-9.07141	-0.374245	11.3542	0.00075276	0.0462081
Fam219a	-9.02841	-0.395927	11.3365	0.000759966	0.0462081
Klhl21	-7.97233	2.08862	11.3321	0.000761798	0.0462081
Commd8	-7.72668	1.84865	11.3239	0.000765163	0.0462081
Mfsd6	2.79258	7.43489	11.3113	0.000770354	0.0462081
Mmadhc	-7.14686	3.41363	11.3113	0.000770362	0.0462081
Pja2	-7.93635	2.0539	11.3046	0.000773166	0.0462081
Zbed5	-8.24239	1.34523	11.3012	0.000774576	0.0462081
Arx	-7.84674	2.9904	11.2728	0.000786494	0.0462081
Phkg2	-9.09468	-0.3609	11.2716	0.000787006	0.0462081
Asgr2	-6.57424	3.97371	11.2562	0.000793557	0.0462081
Neto2	-7.63416	2.35454	11.2427	0.000799373	0.0462081
Poll	-7.6573	1.7813	11.2426	0.000799429	0.0462081
Prkx	-8.64353	1.97207	11.2369	0.000801857	0.0462081
Akap4	-9.03367	-0.411593	11.2353	0.00080258	0.0462081
2210417A02Rik	-7.57298	3.63877	11.2298	0.000804929	0.0462081
Uqcrh	-8.03409	2.13124	11.2048	0.000815874	0.0463066
Pkig	-8.88171	1.94614	11.1942	0.00082054	0.0463066
Rps17	-8.92789	-0.488406	11.1506	0.000840064	0.0463066
Hmga2	2.85025	7.56007	11.1198	0.000854112	0.0463066
5830473C10Rik	-8.6996	1.79785	11.1048	0.000861051	0.0463066
Maged1	-7.61118	1.73908	11.1023	0.000862193	0.0463066
RP24-301O17.2	-8.97782	-0.427925	11.0959	0.000865168	0.0463066
Hddc2	-8.61002	1.71316	11.0866	0.00086953	0.0463066
Cyb561a3	-7.99398	1.13115	11.0861	0.000869789	0.0463066
Gm44150	4.78588	5.45146	11.0753	0.000874831	0.0463066
Uprt	-7.52272	2.67765	11.0693	0.000877711	0.0463066
Bcl2l1	-7.2711	3.22219	11.0556	0.000884206	0.0463066
Dppa1	-7.8917	1.03271	11.0525	0.000885692	0.0463066
Cd99l2	-6.26215	3.93787	11.0435	0.00089	0.0463066
Ikbkg	-8.05044	2.14652	11.0304	0.000896296	0.0463066
Exoc7	-8.91916	-0.482236	11.023	0.000899866	0.0463066
Lgr4	-8.13316	2.55601	11.022	0.000900364	0.0463066
Amacr	5.41758	7.11319	11.0152	0.000903698	0.0463066
Nfyb	-7.56463	2.16162	11.0097	0.000906368	0.0463066
Gm37457	-7.37453	3.00687	10.9932	0.000914486	0.0463066
Crebzf	-8.85203	-0.565398	10.9806	0.000920689	0.0463066
Ccnf	-7.29759	2.93387	10.9745	0.00092373	0.0463066
Pqlc1	-7.83162	0.965383	10.9491	0.000936476	0.0463066
Olfml1	-8.27212	1.36693	10.9128	0.000955045	0.0463066
Dpysl3	2.70629	7.73666	10.8976	0.000962888	0.0463066
Tmem259	-7.05958	2.85672	10.8879	0.000967968	0.0463066
Dusp23	-7.7256	3.51043	10.8875	0.000968173	0.0463066
RP24-336D11.3	-8.18491	1.31327	10.8827	0.000970653	0.0463066
Spin4	-8.82849	-0.593254	10.8739	0.000975311	0.0463066
Cdk4	-8.68322	2.57459	10.8609	0.000982154	0.0463066
Fbxw8	-7.78564	0.934952	10.8527	0.000986495	0.0463066
Srp9	-6.49629	3.72736	10.8467	0.000989705	0.0463066
Tln1	-7.34226	2.39167	10.8456	0.0009903	0.0463066
4930417O22Rik	-7.73346	0.882872	10.8438	0.000991262	0.0463066
Sgpp1	-7.58134	2.78183	10.8343	0.000996352	0.0463066
Atxn7l1	-6.62781	3.99917	10.8327	0.000997218	0.0463066
Pfn2	-8.01033	2.71624	10.8222	0.0010029	0.0463066
Fndc10	-7.7208	0.863412	10.7988	0.00101567	0.0463066
Itgb2	-7.77803	0.912556	10.7963	0.00101703	0.0463066
Pdik1l	-7.63119	3.24053	10.7935	0.00101854	0.0463066
Dhx15	-5.61808	4.61698	10.7909	0.00102001	0.0463066
Cacfd1	-7.95675	2.38654	10.7757	0.00102843	0.0464515
Coro1b	-7.29597	2.35565	10.7416	0.00104756	0.0467957
Lsm1	-7.82336	1.7601	10.7212	0.00105915	0.0467957
Nme5	-7.2815	2.80533	10.7174	0.00106134	0.0467957
Ttc14	-7.77802	0.909717	10.706	0.00106791	0.0467957
Ypel3	-7.18515	2.24354	10.6805	0.00108272	0.0467957
Tmem50b	-7.29708	1.44081	10.6724	0.00108748	0.0467957
Abi2	-6.86695	3.02249	10.6653	0.00109167	0.0467957
Sik1	-7.25326	2.31431	10.6616	0.00109382	0.0467957
Grpr	-8.26747	2.17438	10.6519	0.00109957	0.0467957
Nsfl1c	-7.08516	2.4063	10.6434	0.00110463	0.0467957
Casp8ap2	2.40064	9.31055	10.6322	0.00111133	0.0467957
Rusc2	-6.35289	3.64834	10.6274	0.00111426	0.0467957
Trdmt1	-6.85978	3.7799	10.6191	0.00111926	0.0467957
Mxd4	3.99289	6.80604	10.6185	0.00111961	0.0467957
Rlf	-7.2807	3.05117	10.6135	0.00112264	0.0467957
Mettl18	-7.41604	1.55752	10.6099	0.00112483	0.0467957
Ccdc107	-8.66679	-0.733072	10.6008	0.00113041	0.0467957
Plxnb1	-6.83433	2.99474	10.5883	0.00113808	0.0467957
Arpin	-7.91983	2.62804	10.5833	0.00114112	0.0467957
Dcbld1	-6.94827	3.0292	10.549	0.00116251	0.0467957
Pfn4	-7.60482	0.752042	10.5455	0.0011647	0.0467957
Dlg5	2.6716	9.05821	10.5425	0.00116664	0.0467957
Wwtr1	-8.89763	2.77958	10.5195	0.00118121	0.0467957
Psmb1	-7.90657	1.28436	10.5179	0.00118225	0.0467957
Nrbp2	-8.03354	2.12937	10.5082	0.00118843	0.0467957
Mars	-7.29357	2.02428	10.4804	0.00120645	0.0467957
1700019D03Rik	-7.85502	1.9805	10.4797	0.00120696	0.0467957
Mrpl49	-7.74633	1.85254	10.4772	0.00120857	0.0467957
Adamts18	-6.73877	3.47401	10.474	0.00121066	0.0467957
Atp6v0e2	-7.4665	1.58576	10.4726	0.0012116	0.0467957
Ssr2	-7.71973	1.10108	10.4666	0.00121552	0.0467957
Scrg1	-7.09786	1.70819	10.463	0.0012179	0.0467957
Agbl3	-7.60791	1.55794	10.4618	0.00121867	0.0467957
Frmpd3	-7.99247	1.10066	10.4604	0.0012196	0.0467957
Fam193b	-7.73605	1.10503	10.4406	0.00123275	0.0467957
1700034H15Rik	-7.47772	0.644836	10.4337	0.00123735	0.0467957
Bloc1s4	-7.47433	0.637098	10.4227	0.00124477	0.0467957
Smim19	-7.57025	0.737903	10.4211	0.00124585	0.0467957
Tox4	-7.49617	2.53781	10.4147	0.00125019	0.0467957
Pithd1	-7.21887	1.8313	10.4134	0.00125107	0.0467957
Pga5	-7.72515	1.09445	10.4125	0.00125167	0.0467957
Ctc1	-8.16954	2.44348	10.3891	0.00126762	0.0471938
Dtymk	-7.15554	3.22973	10.3718	0.00127957	0.0472015
Sec16b	-7.01694	2.43301	10.3661	0.00128347	0.0472015
Mrpl57	-8.34687	1.6866	10.3642	0.00128481	0.0472015
Plekhm2	-8.74024	2.07025	10.3575	0.00128947	0.0472015
Sec11a	-6.28722	4.23121	10.3506	0.00129436	0.0472015
Nkiras2	-6.9647	2.28776	10.3425	0.0013	0.047214
Aldh1l1	-6.93025	3.69269	10.3295	0.00130922	0.0473555
Gsap	-7.95178	2.05008	10.3079	0.00132464	0.0477191
Shc4	-7.7371	1.10322	10.2548	0.0013633	0.0479033
Herc4	-7.92995	1.07654	10.2429	0.00137215	0.0479033
Abcc10	-7.75287	1.14105	10.2426	0.00137233	0.0479033
Asb12	-7.54881	3.17161	10.2387	0.00137521	0.0479033
Hspe1	-7.47445	1.43619	10.227	0.00138402	0.0479033
Ppp1ca	-7.09708	1.71563	10.2241	0.00138619	0.0479033
Ccbe1	-6.60277	3.05187	10.2216	0.00138807	0.0479033
Tceb3	-7.38063	0.546159	10.2159	0.00139238	0.0479033
Ntsr1	-7.57074	0.711316	10.2007	0.00140384	0.0479033
Thumpd3	-7.19325	2.59713	10.1919	0.00141062	0.0479033
Tcl1b1	2.39627	8.42827	10.1843	0.00141641	0.0479033
2310015K22Rik	5.64157	6.59993	10.1825	0.00141778	0.0479033
Gpatch8	2.05098	9.94568	10.1721	0.00142581	0.0479033
Tgfb3	-7.49722	2.07974	10.17	0.00142747	0.0479033
Mrpl38	-7.42185	3.10597	10.1634	0.00143254	0.0479033
Nudt16	-7.63078	1.56894	10.1601	0.00143512	0.0479033
Gata4	-4.7423	5.32878	10.1531	0.0014406	0.0479033
Msl1	-7.58355	0.959617	10.133	0.00145635	0.0479033
Dsc3	-8.00233	2.09892	10.1288	0.0014597	0.0479033
RP23-343D3.4	-8.22344	1.5678	10.1282	0.00146021	0.0479033
Rrp1b	3.84571	7.80772	10.125	0.00146269	0.0479033
Gm21992	5.02162	5.65717	10.1224	0.00146475	0.0479033
Gm12829	-6.95995	2.02364	10.1168	0.00146922	0.0479033
Fkrp	-7.2421	2.292	10.108	0.00147628	0.0479033
Tmem62	-7.1951	1.92761	10.1078	0.00147645	0.0479033
Gm4319	-7.36171	1.48414	10.1057	0.00147815	0.0479033
Havcr1	-6.91088	1.06689	10.1042	0.00147928	0.0479033
Prl8a2	-6.85161	1.47648	10.1027	0.00148049	0.0479033
Ndufa5	-7.64135	1.01243	10.089	0.00149153	0.0479586
AV099323	-7.47278	2.19372	10.0873	0.00149298	0.0479586
Thap2	-7.8656	2.71493	10.0713	0.00150598	0.0482023
RP24-82M4.2	-7.01639	3.65621	10.0594	0.00151569	0.0483391
Gm36448	-7.3121	2.35915	10.0355	0.00153549	0.0487957
Slc5a10	-7.50611	0.683636	10.0234	0.00154567	0.0489445
Akap8l	-7.92134	1.30812	10.0071	0.0015594	0.0491097
Trmo	-7.49278	2.69243	9.99932	0.00156598	0.0491097
Gm815	-6.65345	3.0433	9.99759	0.00156745	0.0491097
Aadac	-6.55451	3.11034	9.98546	0.00157781	0.049261
Saxo2	-7.60708	0.739003	9.95679	0.00160257	0.0498488
Rab1a	-7.03699	3.13561	9.94878	0.00160956	0.0498488
Ttc32	-7.16678	1.76368	9.93349	0.00162299	0.0498488
Itih5	-7.47336	0.617768	9.93209	0.00162422	0.0498488
Aaed1	-7.36062	0.51767	9.93139	0.00162484	0.0498488
Dmpk	-7.33243	0.522181	9.92527	0.00163025	0.0498488
Gsr	-7.35371	1.30908	9.91579	0.00163867	0.0499345
Sike1	-7.2331	0.428125	9.89992	0.00165286	0.050195
Olfml2a	-6.84109	2.07684	9.87868	0.00167205	0.0506052
Wdr12	-6.74562	0.915941	9.86132	0.0016879	0.0507349
Cdc23	-6.86523	2.59838	9.8579	0.00169104	0.0507349
Ccdc114	-6.83609	2.06714	9.85529	0.00169344	0.0507349
Mocs2	-6.67504	2.55588	9.84044	0.00170717	0.0508208
Dync1li2	-7.26347	0.458774	9.83983	0.00170773	0.0508208
5730522E02Rik	-6.54774	3.36108	9.82283	0.00172359	0.0511216
Gin1	-7.83224	2.25694	9.81459	0.00173133	0.0511807
Map7d1	-7.28678	1.26369	9.79916	0.00174592	0.0514411
Armc5	-8.01475	2.31167	9.79228	0.00175246	0.0514634
Dhrs2	-7.08894	0.289579	9.7779	0.00176622	0.0516967
Nfkbie	-8.01216	1.36495	9.76859	0.00177519	0.051789
C1qbp	-7.34554	3.23349	9.75536	0.001788	0.0519923
Taf6l	-6.70428	1.6734	9.73644	0.00180651	0.0523593
Map3k13	-7.43755	2.04463	9.71573	0.00182698	0.0525035
Cachd1	-7.00116	2.33239	9.71407	0.00182862	0.0525035
5930409G06Rik	-6.65564	0.833889	9.70603	0.00183665	0.0525035
Gm8609	-6.68123	1.65195	9.70583	0.00183684	0.0525035
Tfcp2l1	-7.58441	2.89682	9.68697	0.00185579	0.0525035
Hexim2	-5.37732	4.67285	9.68505	0.00185773	0.0525035
Fam174a	-7.32702	0.741473	9.684	0.00185879	0.0525035
Cmtm8	-7.09106	1.84574	9.681	0.00186183	0.0525035
Creg1	-7.09763	1.83254	9.67618	0.00186673	0.0525035
Zfp418	-6.80978	1.42586	9.67248	0.00187049	0.0525035
Knstrn	3.11982	8.99486	9.65103	0.00189245	0.0528689
Cklf	-7.21299	0.379698	9.64818	0.00189539	0.0528689
Ccdc170	-6.66876	1.7549	9.63464	0.00190942	0.0528971
Gnrh1	-7.36021	1.51278	9.63077	0.00191345	0.0528971
Zfp319	5.06779	5.57691	9.63001	0.00191423	0.0528971
Zfc3h1	2.38042	8.17273	9.6149	0.00193005	0.0531691
Lonrf3	-7.51248	0.922971	9.60156	0.00194412	0.0533914
Zfp868	-7.18943	2.7973	9.56762	0.0019804	0.0536549
Echdc3	-7.12869	0.542728	9.56341	0.00198494	0.0536549
Gm11543	-6.70153	1.77511	9.55744	0.0019914	0.0536549
Nol11	-7.19225	0.358728	9.55344	0.00199575	0.0536549
Wdr93	7.59612	6.05114	9.55165	0.0019977	0.0536549
RP23-227D17.1	-7.12113	1.08959	9.54923	0.00200034	0.0536549
Gcnt2	-7.19847	3.00021	9.54873	0.00200088	0.0536549
Cops7b	-6.99212	2.1616	9.54022	0.00201017	0.0536549
Tbc1d7	-6.61408	1.24342	9.535	0.0020159	0.0536549
Surf6	-7.14275	1.10854	9.53436	0.0020166	0.0536549
Dact3	-6.93949	2.17577	9.53008	0.00202131	0.0536549
Tspan31	-7.28357	0.438877	9.52576	0.00202608	0.0536549
Rabgef1	-7.24872	1.37429	9.51657	0.00203625	0.0537643
Psmd10	-6.39094	2.89908	9.50203	0.00205244	0.0539752
Dcaf15	-6.70308	0.865519	9.49852	0.00205637	0.0539752
Cradd	-6.43222	2.72927	9.48101	0.0020761	0.0541087
Parp16	-7.06773	1.23724	9.47989	0.00207736	0.0541087
Tmem151a	-5.88063	3.71273	9.47783	0.0020797	0.0541087
Mapk7	-7.25871	0.459872	9.4577	0.00210265	0.0542677
Rabl3	-7.16889	2.47687	9.45687	0.00210359	0.0542677
Mrps35	-6.80322	2.02995	9.45642	0.00210411	0.0542677
4930539E08Rik	-7.46149	1.76046	9.43627	0.00212736	0.0545669
Acbd3	2.3173	8.01748	9.43574	0.00212797	0.0545669
Rfx3	-6.18092	3.74179	9.41924	0.00214721	0.0548315
Gripap1	-7.51162	1.47651	9.41633	0.00215062	0.0548315
Cldn4	-7.05961	3.21033	9.40688	0.00216173	0.0549573
Ppp1r21	-5.67812	4.07797	9.38852	0.00218349	0.0553523
Senp7	-6.52512	2.26147	9.37899	0.00219486	0.0553529
Fam135b	-7.09435	2.25946	9.37567	0.00219884	0.0553529
Ift20	-6.30108	3.44213	9.36999	0.00220567	0.0553529
Pigx	-6.63207	2.36173	9.36773	0.00220839	0.0553529
Mkrn1	-6.41838	1.07408	9.35541	0.00222328	0.0555695
Spc25	-6.27174	2.7874	9.33484	0.00224838	0.0557448
Creb3l2	-7.58242	2.01448	9.33243	0.00225134	0.0557448
Snx19	-7.13597	0.567112	9.32904	0.0022555	0.0557448
Trmt2b	-6.43834	0.631722	9.31745	0.00226982	0.0557448
Uros	4.29538	5.25139	9.31369	0.00227448	0.0557448
Pum3	3.42009	6.58109	9.31092	0.00227792	0.0557448
Pbx3	-6.52294	1.77262	9.3097	0.00227944	0.0557448
Trim6	-6.6011	2.26277	9.30892	0.00228041	0.0557448
Tln2	3.78199	6.848	9.28572	0.00230947	0.0562165
2610316D01Rik	-6.87102	0.860552	9.28066	0.00231586	0.0562165
Clta	-6.39103	1.95309	9.27844	0.00231866	0.0562165
Dynll1	-6.37294	1.47035	9.27001	0.00232936	0.0563079
Ttpal	-6.47977	3.25445	9.26259	0.00233882	0.0563079
Atpaf2	-7.65371	1.02266	9.25759	0.00234522	0.0563079
Mrpl46	-6.43143	0.632749	9.25562	0.00234774	0.0563079
Srrt	-6.41929	2.64527	9.23309	0.0023768	0.0567382
Pigo	-7.20687	1.51858	9.22627	0.00238567	0.0567382
1110012L19Rik	-7.12145	1.59804	9.22616	0.00238581	0.0567382
Bsn	-7.05658	2.93252	9.22186	0.00239143	0.0567382
Socs3	-7.53688	1.46782	9.21042	0.00240641	0.0567382
Basp1	-7.24523	2.40573	9.20778	0.00240988	0.0567382
Gm5177	-6.03861	3.34459	9.20686	0.0024111	0.0567382
Ldlrap1	-6.37418	0.574608	9.20261	0.0024167	0.0567382
Psmd6	-5.94484	3.4863	9.19661	0.00242464	0.0567748
C8b	-6.43595	2.32091	9.18599	0.00243875	0.0568148
Chga	-6.45252	0.656892	9.18571	0.00243912	0.0568148
Dhx35	-6.42911	1.68267	9.17294	0.0024562	0.0568186
Pin1rt1	-6.43925	0.644522	9.16814	0.00246265	0.0568186
Mospd3	-5.83132	3.81387	9.16349	0.00246891	0.0568186
Zcwpw1	5.10844	4.96172	9.16118	0.00247204	0.0568186
Rnf167	-6.67593	2.14728	9.1506	0.00248636	0.0568186
Gm12299	-7.34752	2.39264	9.14912	0.00248837	0.0568186
Gm15285	7.12407	6.1202	9.14806	0.00248981	0.0568186
Vamp1	-6.26446	2.86868	9.14766	0.00249036	0.0568186
Colq	6.40768	6.43334	9.13783	0.00250378	0.0568806
Supt3	-6.40347	3.2584	9.12776	0.0025176	0.0568806
Glrx5	5.28228	5.28595	9.12742	0.00251806	0.0568806
Pxt1	-7.30173	3.00719	9.1246	0.00252195	0.0568806
Kcnk1	-6.86182	1.34679	9.12236	0.00252504	0.0568806
Dgke	-5.72997	3.9581	9.111	0.00254077	0.0570903
Rpl32	-6.8923	1.37971	9.106	0.00254772	0.0571023
Timd4	-6.58607	2.25195	9.09427	0.00256411	0.0573253
Copz2	-6.4925	3.30488	9.07047	0.0025977	0.0577432
Dab2	2.20036	8.34354	9.06789	0.00260137	0.0577432
Zbed3	1.67446	15.756	9.06726	0.00260227	0.0577432
Fbxo36	-6.54512	0.749055	9.04281	0.00263729	0.0583747
Mbip	-5.83595	3.66436	9.03249	0.00265222	0.0584517
Slc36a1	-6.22301	2.40463	9.0228	0.00266632	0.0584517
Wfdc15a	-7.56834	1.5287	9.02268	0.0026665	0.0584517
Ckb	-5.94729	3.87549	9.02231	0.00266705	0.0584517
D6Ertd527e	1.81648	11.3281	9.00708	0.00268936	0.0586749
Gm28807	-6.89177	0.31364	9.00636	0.00269042	0.0586749
Plpp3	-6.12487	3.27851	9.00007	0.0026997	0.0587333
Scube1	-7.78261	2.07123	8.98117	0.00272777	0.0591292
Atp2b3	-6.11848	2.73154	8.97727	0.00273359	0.0591292
Lsm3	-6.58823	1.3462	8.97443	0.00273783	0.0591292
Nphp4	-7.01576	3.0384	8.93039	0.00280464	0.0602952
Pomt1	-6.70347	0.722592	8.92992	0.00280537	0.0602952
2610203C20Rik	-6.70323	2.42704	8.92526	0.00281253	0.0603033
Stat6	-6.30603	2.20405	8.91382	0.0028302	0.0603488
Hhat	-6.24433	1.60858	8.91113	0.00283438	0.0603488
Pmpcb	-6.12865	2.59308	8.90768	0.00283973	0.0603488
Pycrl	-6.20621	1.96132	8.90637	0.00284178	0.0603488
Rnf135	-6.47243	1.26096	8.89061	0.0028664	0.0607075
Padi1	-7.19334	2.12602	8.88685	0.00287231	0.0607075
Ccnd3	-6.86999	2.48658	8.87759	0.00288692	0.0608716
Ric8b	-6.62277	1.80681	8.87313	0.00289399	0.0608764
Akr1b8	-6.14182	0.807607	8.86443	0.00290781	0.0609022
Gpsm2	-6.47082	1.5516	8.86374	0.0029089	0.0609022
Isoc2b	-6.86855	1.47426	8.85769	0.00291857	0.0609612
Nsun6	-6.74226	0.760992	8.84313	0.00294194	0.0610165
Wdr55	-5.86109	3.48095	8.84019	0.00294668	0.0610165
Higd2a	-6.68445	2.2434	8.83825	0.00294982	0.0610165
Slc38a10	-6.81411	0.00946749	8.83627	0.00295301	0.0610165
Uggt2	-6.20594	1.47267	8.83151	0.00296073	0.0610165
Gm32200	-6.71264	-0.0368287	8.82946	0.00296407	0.0610165
Ogfrl1	-6.34429	0.530382	8.82629	0.00296922	0.0610165
Cdc42ep3	-6.11424	3.05468	8.81535	0.00298706	0.0610699
Calm3	-6.72273	0.181411	8.81526	0.00298722	0.0610699
Tmem127	-6.14224	1.51121	8.81209	0.00299241	0.0610699
Chmp4b	-6.21404	1.00612	8.80687	0.00300098	0.0611046
Rgs10	-6.2458	1.69015	8.78567	0.00303606	0.0615348
Trappc13	-6.20201	2.50974	8.77749	0.0030497	0.0615348
Hs3st3b1	-6.92682	0.340761	8.77433	0.003055	0.0615348
Arhgap28	1.87339	9.53445	8.7743	0.00305504	0.0615348
Gstm6	-6.42117	1.18858	8.77332	0.00305668	0.0615348
Mpp6	-6.25625	3.1543	8.76127	0.00307695	0.0618029
Mbnl1	-6.60151	0.62952	8.75715	0.0030839	0.061803
Mafg	-6.78481	1.42887	8.75292	0.00309107	0.0618074
Phlda1	-6.25633	1.81774	8.72887	0.0031321	0.0623644
Anapc13	-6.69905	0.16287	8.72838	0.00313294	0.0623644
Chchd7	-6.17606	0.380896	8.71875	0.00314954	0.0624729
Rbx1	-6.91736	0.375611	8.71708	0.00315243	0.0624729
I830077J02Rik	4.13478	6.86056	8.71123	0.00316256	0.0625344
Fcgbp	-6.72974	-0.0668652	8.70121	0.00317998	0.0625653
Def6	-6.65885	-0.0839368	8.70047	0.00318127	0.0625653
1700030N03Rik	-6.18611	2.74312	8.69821	0.00318522	0.0625653
Muc16	-6.27919	2.09591	8.68744	0.0032041	0.062688
Paqr6	-6.57677	1.07912	8.68661	0.00320555	0.062688
Olfml3	-6.32014	0.543193	8.67747	0.00322169	0.0628653
Numbl	-6.79046	0.770957	8.66867	0.00323727	0.0629486
Gatc	-6.47655	1.68473	8.66708	0.00324011	0.0629486
Prr11	-6.77459	1.61633	8.65154	0.00326785	0.063057
Ankrd42	-6.25904	2.36143	8.65021	0.00327024	0.063057
Rbm19	-6.15135	0.382289	8.64872	0.00327291	0.063057
Ginm1	-5.65949	3.49532	8.64276	0.00328364	0.063057
Dexi	-6.73557	1.21527	8.64068	0.00328738	0.063057
Tirap	-6.67795	3.08261	8.64023	0.00328821	0.063057
Cmc4	-6.2217	1.00388	8.62545	0.00331499	0.0632337
Rab9b	-7.71508	2.57206	8.61993	0.00332504	0.0632337
Extl1	-6.38484	0.605196	8.61643	0.00333145	0.0632337
Gm8529	-6.58728	0.0534689	8.61113	0.00334116	0.0632337
Mpzl1	-5.36523	4.17925	8.61028	0.00334271	0.0632337
Rnpep	-6.52176	1.31221	8.6094	0.00334432	0.0632337
Ggta1	2.3768	8.1264	8.60785	0.00334716	0.0632337
Gm15507	-5.8909	3.6048	8.58529	0.0033889	0.0638438
Lonp1	6.40025	9.36577	8.58253	0.00339403	0.0638438
Noc3l	3.37351	6.28	8.57736	0.00340369	0.0638438
Dapk2	-6.43067	1.62324	8.57109	0.00341542	0.0638438
Map3k2	-6.5626	0.0314098	8.56304	0.00343056	0.0638438
Znhit6	3.18361	6.8377	8.56005	0.0034362	0.0638438
Nepro	-6.01795	0.247133	8.55701	0.00344194	0.0638438
S1pr3	-6.85161	2.28681	8.55301	0.00344952	0.0638438
Gnptg	-6.42182	2.22015	8.5515	0.00345237	0.0638438
Trmt12	-6.62929	3.23637	8.54712	0.00346069	0.0638438
Notch2	-6.55113	2.95538	8.54629	0.00346228	0.0638438
Xdh	-6.17442	2.36279	8.54173	0.00347095	0.0638438
Rad21l	-6.46639	0.682493	8.53941	0.00347539	0.0638438
Gm14272	-6.4877	1.28074	8.53643	0.00348108	0.0638438
Colgalt2	-6.00538	2.05992	8.53329	0.00348709	0.0638438
Sema3a	-6.89835	2.59624	8.52699	0.00349917	0.0639335
E130308A19Rik	-5.19835	4.26658	8.51879	0.00351498	0.063965
Anxa5	-6.08706	1.53909	8.51864	0.00351527	0.063965
Slc16a7	-6.21493	1.87648	8.50835	0.00353521	0.0641262
Syap1	-6.53891	-0.191396	8.50494	0.00354183	0.0641262
Gadd45gip1	-6.52837	-0.201414	8.50293	0.00354575	0.0641262
Akap17b	2.05466	8.77823	8.49468	0.00356186	0.0641582
Tle1	-5.98368	1.11375	8.49306	0.00356503	0.0641582
Eif2b2	-6.64371	2.30953	8.49041	0.00357023	0.0641582
Gm28784	-5.93232	3.29062	8.48729	0.00357636	0.0641582
Snupn	-5.60368	4.1673	8.47885	0.00359299	0.0642762
Pank3	-6.54805	2.53582	8.47663	0.00359739	0.0642762
Acd	-4.98933	4.67432	8.47244	0.00360567	0.0642952
Cenpt	6.12124	6.22632	8.46848	0.00361354	0.0643049
Trim39	3.96891	5.36665	8.46489	0.00362067	0.0643049
Emx2	-5.97435	2.10924	8.45399	0.00364243	0.0643531
Nfs1	-6.28052	0.510181	8.45249	0.00364543	0.0643531
Rcsd1	-5.9702	1.56111	8.45001	0.00365041	0.0643531
Rcl1	-6.00226	1.46089	8.44906	0.00365232	0.0643531
Gm43584	-6.04498	0.258835	8.43626	0.00367812	0.0646037
Cpb1	-6.96317	1.80788	8.43481	0.00368106	0.0646037
Tamm41	-6.67433	1.85441	8.42918	0.00369247	0.0646764
Slc6a5	-6.56438	0.563199	8.42281	0.00370542	0.0647613
Fam114a2	-6.4284	1.53862	8.41887	0.00371346	0.0647613
Wwp1	-5.99517	0.804621	8.41609	0.00371915	0.0647613
Gm2885	-5.86252	0.55467	8.39624	0.00375998	0.0653444
Ccdc82	-6.43502	2.22946	8.38983	0.00377326	0.0653889
Zscan12	-5.77978	2.84401	8.38791	0.00377724	0.0653889
Smco4	3.43725	6.40024	8.37251	0.0038094	0.0658175
Rwdd2b	-6.25159	1.78851	8.3664	0.00382223	0.0658358
Atxn7l3b	-6.89534	1.24562	8.36496	0.00382526	0.0658358
Vmn2r25	-6.44293	-0.0831752	8.35143	0.00385384	0.0661997
Sod2	-6.09374	1.30913	8.34234	0.00387316	0.0664034
Rps9	-5.91603	0.592623	8.31538	0.00393107	0.0672667
Noc2l	6.55841	6.17273	8.31023	0.00394223	0.0673282
Ddit3	-6.43704	-0.0955386	8.29859	0.00396759	0.0675575
Ift52	-6.49021	2.29563	8.2971	0.00397085	0.0675575
Gm10857	2.30434	8.77495	8.29363	0.00397844	0.0675575
Pglyrp1	-6.41725	-0.0991287	8.28548	0.00399634	0.0676747
1700029P11Rik	-6.09898	0.343136	8.28356	0.00400055	0.0676747
Atxn7l2	-6.75176	2.19208	8.27521	0.004019	0.0678578
Kcnq4	-5.80093	1.39375	8.27022	0.00403005	0.0679155
Ffar2	-6.1621	0.357184	8.25937	0.00405422	0.0680997
Eapp	-6.01339	3.16132	8.25727	0.00405891	0.0680997
Rbmx2	-6.68799	1.04753	8.25107	0.00407279	0.0680997
Tmem170	-6.22063	1.23443	8.24917	0.00407707	0.0680997
Gm2539	-6.38899	-0.128729	8.2482	0.00407925	0.0680997
5530601H04Rik	-5.83036	1.50784	8.238	0.00410223	0.068308
Tcl1	2.09414	8.90413	8.23586	0.00410708	0.068308
Tmem9b	-6.52283	1.04118	8.23012	0.00412009	0.0683965
RP23-416P12.3	-5.95522	0.175095	8.21858	0.00414636	0.0686689
Ube2q1	-5.66472	3.12039	8.21615	0.00415193	0.0686689
4930562C15Rik	-5.71941	3.27632	8.20456	0.00417851	0.0688252
Olfr510	-6.27826	-0.451374	8.19964	0.00418988	0.0688252
RP24-96C7.7	-5.80795	0.843526	8.19891	0.00419156	0.0688252
Zfp410	5.75416	4.71012	8.19858	0.00419232	0.0688252
Tatdn2	-6.20205	3.02183	8.17789	0.0042404	0.0694864
Mtfr1l	-5.79802	2.68273	8.17129	0.00425587	0.0694925
Hibadh	-6.02473	2.81567	8.17106	0.00425639	0.0694925
Stxbp2	-7.01653	1.3656	8.16622	0.00426778	0.0695074
Gm13990	-6.58645	2.73837	8.16403	0.00427293	0.0695074
Mfap3l	-5.90367	1.38075	8.15965	0.00428326	0.0695483
Pag1	-5.99289	1.76733	8.15282	0.00429942	0.0696835
Crb1	-5.63222	2.95229	8.14477	0.00431855	0.0696938
Pik3c2g	-7.06598	1.41334	8.14298	0.00432282	0.0696938
Atp2c2	-6.37271	1.83004	8.14267	0.00432356	0.0696938
Tmem255a	-5.6575	3.03029	8.13868	0.00433308	0.069721
Slc38a7	-6.01039	2.80172	8.12676	0.00436166	0.0700129
Ticrr	1.78589	11.7189	8.12456	0.00436695	0.0700129
Fam174b	-6.40427	-0.0981195	8.11884	0.00438075	0.0700825
Manea	-5.92624	1.40352	8.11624	0.00438705	0.0700825
Ppp2r1b	-5.07938	4.44498	8.10587	0.0044122	0.0703581
Creb1	-5.92507	1.15685	8.10059	0.00442508	0.0704372
Tmem237	-5.79015	0.04568	8.09039	0.00445007	0.0707084
Fam160b2	-5.97546	2.28497	8.06994	0.00450055	0.0712985
3110040N11Rik	-6.78778	1.69187	8.0658	0.00451085	0.0712985
Frmd3	-7.01375	1.33072	8.06564	0.00451124	0.0712985
Gm5401	-6.5738	0.915035	8.04295	0.00456812	0.0720038
RP23-57C9.2	-6.28746	1.16435	8.03835	0.00457972	0.0720038
Gm11639	-6.13775	1.67614	8.03818	0.00458015	0.0720038
BC031181	-6.23736	2.46526	8.03145	0.0045972	0.0721444
Slc35a2	-5.81608	2.65353	8.02699	0.00460854	0.072195
Babam1	-6.51517	1.36371	8.01373	0.0046424	0.0725976
Cc2d1b	4.93665	5.91823	7.99348	0.00469461	0.0732853
Lmf2	-6.37956	2.36443	7.98349	0.00472059	0.0735619
Miip	-6.44366	0.795222	7.9795	0.00473099	0.0735951
3110082I17Rik	6.24819	8.42671	7.97341	0.00474694	0.0737142
Coro6	7.29839	5.25634	7.96673	0.00476449	0.0738579
Sgpp2	-5.77321	1.24189	7.96299	0.00477434	0.0738818
9430020K01Rik	-6.10115	1.33509	7.9504	0.00480767	0.0742685
Dap	-5.72798	-0.00722664	7.94693	0.0048169	0.0742822
Trnau1ap	-5.85842	0.691518	7.94304	0.00482726	0.074313
Snx11	-6.69118	1.98957	7.92488	0.00487597	0.0747165
Aph1a	-6.03652	2.45466	7.92118	0.00488593	0.0747165
Coasy	-6.46817	0.992301	7.92049	0.0048878	0.0747165
Akr1cl	6.59757	3.39564	7.91894	0.004892	0.0747165
Vwc2	-5.76674	1.51989	7.91766	0.00489545	0.0747165
Tlr8	-6.02448	1.67518	7.91329	0.0049073	0.0747691
3830406C13Rik	-6.58026	1.79292	7.90176	0.00493866	0.0751183
Ptrhd1	-5.77496	0.59017	7.89756	0.00495014	0.0751645
Lifr	-6.38501	0.740481	7.88757	0.00497758	0.0754523
Trip4	3.11081	6.35758	7.88295	0.00499031	0.0755166
Pla1a	-6.02203	2.08001	7.87304	0.00501773	0.0757174
Myh2	-6.59886	0.971036	7.872	0.0050206	0.0757174
Cmtm6	-4.84715	4.97858	7.86606	0.00503712	0.0757696
Cdk5	-5.6857	0.518712	7.86464	0.00504109	0.0757696
Gja3	-6.28597	-0.200234	7.84585	0.00509374	0.0763365
Slc44a3	-5.61304	1.09957	7.84244	0.00510336	0.0763365
Erg	2.84624	7.8296	7.84202	0.00510454	0.0763365
Zwint	-5.91242	2.66934	7.83353	0.00512858	0.0764392
Cinp	-5.81754	1.30438	7.83353	0.00512859	0.0764392
Mrps11	-6.03113	0.0863062	7.82466	0.00515382	0.0766868
Slc25a1	-5.59139	2.40336	7.81184	0.00519052	0.0771039
Clec2f	-5.77054	1.0162	7.80327	0.00521519	0.0773412
Rab3b	-6.36315	2.87943	7.79721	0.0052327	0.0774718
2310069G16Rik	-6.14361	-0.349814	7.7849	0.00526847	0.0777587
Tomm22	-5.79868	2.00111	7.78453	0.00526955	0.0777587
Ptcd2	-5.00677	4.67098	7.77642	0.00529327	0.0779793
Lsp1	-5.6526	1.17156	7.76942	0.0053138	0.0780312
Mapre2	1.95619	9.63115	7.7671	0.00532065	0.0780312
Mbp	-5.61633	1.69735	7.76627	0.0053231	0.0780312
Nrbf2	-5.72526	0.970372	7.75476	0.00535712	0.0784008
Plk3	-5.66978	0.514385	7.73966	0.00540209	0.0789291
Nos1ap	-6.18751	2.85148	7.73523	0.00541536	0.0789602
Tsr1	7.26355	5.40168	7.73303	0.00542197	0.0789602
Pid1	3.41915	7.02954	7.72309	0.0054519	0.0792663
Gstcd	-5.70693	2.02639	7.71924	0.00546353	0.0793058
Sri	-6.4212	3.16584	7.6983	0.00552728	0.0801005
2010107E04Rik	-5.67684	-0.0761609	7.69312	0.00554316	0.0802001
Timm8a1	-5.57587	0.611901	7.68281	0.00557491	0.0805111
Ubn2	1.89014	8.49802	7.68028	0.00558275	0.0805111
Spin1	1.60031	11.6967	7.67514	0.00559867	0.08061
Ostf1	-5.57751	3.16268	7.65977	0.00564658	0.0811685
Clns1a	-5.75547	2.3838	7.65421	0.00566401	0.0812877
Atp8b5	-6.00395	1.45312	7.64279	0.00569996	0.0815731
Tigd2	-5.53761	0.246381	7.64015	0.00570833	0.0815731
2010107G23Rik	2.37786	9.78731	7.63832	0.00571412	0.0815731
Tcf20	1.82432	8.88028	7.63224	0.0057334	0.0815731
Slc25a14	-5.86345	1.93766	7.6312	0.0057367	0.0815731
Ltbp2	-5.45561	1.25903	7.62851	0.00574528	0.0815731
Coq5	-5.54891	2.43749	7.627	0.0057501	0.0815731
Snx1	-5.97163	-0.706964	7.62476	0.00575724	0.0815731
Zfp385b	-5.6685	2.92861	7.61409	0.0057914	0.0819267
Mnt	-6.69449	2.31395	7.60882	0.00580835	0.082036
Sf1	3.06811	6.48171	7.59119	0.00586542	0.0823915
Epha7	3.17705	6.49001	7.59095	0.00586622	0.0823915
Gpld1	-6.23962	1.73685	7.58642	0.00588098	0.0823915
Fbxo15	-5.73706	1.30403	7.58568	0.00588338	0.0823915
Kynu	-5.47717	0.218104	7.58374	0.00588972	0.0823915
Rpp14	-5.5751	2.97986	7.58324	0.00589134	0.0823915
Pgpep1	-5.84528	2.22585	7.5811	0.00589833	0.0823915
Abcf2	2.69585	6.99275	7.57121	0.00593078	0.0826105
Arhgap22	-5.47661	2.55231	7.56813	0.00594093	0.0826105
Crb3	-5.52231	0.371149	7.56785	0.00594187	0.0826105
Igf2r	2.64826	7.27085	7.55701	0.0059777	0.082979
Ppm1a	-5.25671	3.1857	7.53648	0.0060462	0.0837695
Lctl	-5.46818	0.536261	7.53432	0.00605347	0.0837695
Cep89	-5.68265	2.40712	7.53111	0.00606425	0.0837883
Tmem165	-5.49318	1.59294	7.52473	0.00608578	0.0839555
Atp5j2	-5.48352	1.18987	7.51776	0.00610935	0.0841011
Olfm2	-5.93066	-0.759588	7.5154	0.00611736	0.0841011
Fam134c	-5.49463	1.88773	7.51325	0.00612469	0.0841011
Clec12a	-4.46426	4.53543	7.499	0.00617334	0.0844975
Surf2	-5.71724	0.975674	7.49736	0.00617897	0.0844975
Sepw1	-5.84357	0.956208	7.49646	0.00618205	0.0844975
Kdm5b	-6.09596	1.98902	7.48167	0.00623301	0.0849517
Pigl	-5.56658	0.953612	7.47983	0.00623941	0.0849517
Pde1b	-5.68709	2.08092	7.47618	0.00625206	0.0849517
Bche	-5.85952	0.702979	7.47464	0.00625742	0.0849517
Sgf29	-5.22508	3.23414	7.47303	0.00626302	0.0849517
Spef2	-5.86995	-0.0285008	7.46418	0.00629388	0.0851595
6030407O03Rik	-5.3689	0.434363	7.46315	0.00629748	0.0851595
Cbll1	2.98568	6.64397	7.46011	0.00630811	0.0851641
Pdia4	2.76535	7.18411	7.45759	0.00631696	0.0851641
Cep97	-5.63418	0.801488	7.45102	0.00634005	0.085336
Pde9a	-5.65282	0.780756	7.44851	0.00634889	0.085336
Zbtb43	-5.9582	-0.510768	7.43095	0.00641114	0.0860427
Egln1	-3.57249	6.04295	7.40151	0.00651693	0.0873308
Cd5	-5.34334	0.418378	7.39117	0.00655449	0.0877021
Ptger3	-5.30757	1.02197	7.35899	0.00667281	0.0891059
Rrp1	-5.20838	3.26952	7.35242	0.00669724	0.0891059
Itgb1bp1	-5.51935	0.785676	7.35111	0.00670213	0.0891059
2810002D19Rik	-5.91939	-0.554559	7.34922	0.00670918	0.0891059
Asna1	-5.66771	3.01271	7.34914	0.00670948	0.0891059
Ada	2.96299	6.29496	7.34129	0.00673885	0.0893626
C1galt1c1	-6.23564	1.89512	7.32747	0.00679086	0.089724
Bag5	-5.37992	0.877442	7.32526	0.00679921	0.089724
Bmpr1a	3.51553	6.55563	7.32452	0.00680203	0.089724
Tfcp2	5.19423	4.59102	7.32335	0.00680644	0.089724
Ankrd54	5.39532	0.612688	7.30005	0.00689525	0.0907603
Tph2	-5.68925	1.68526	7.29334	0.00692106	0.0909654
Cdh4	2.33634	7.25339	7.28809	0.00694134	0.0910974
Cdip1	-4.97853	4.41925	7.25665	0.00706391	0.0925695
Cramp1l	2.66852	6.7896	7.24736	0.00710055	0.0927295
Glb1l2	-5.24337	0.419303	7.24497	0.00711	0.0927295
Tfap2a	-5.59902	0.839903	7.24262	0.0071193	0.0927295
Slc4a2	-5.4218	0.177146	7.24095	0.00712592	0.0927295
Uevld	-5.2621	1.15437	7.24005	0.0071295	0.0927295
Myl4	-5.36679	0.237626	7.23665	0.00714301	0.0927295
Calr3	-5.51879	2.01334	7.23513	0.00714907	0.0927295
Elf4	4.87846	4.30685	7.22379	0.00719438	0.0931813
Stxbp3	6.0857	3.55255	7.21517	0.00722901	0.093416
Zfp536	-5.71825	1.3014	7.21405	0.00723349	0.093416
Ccdc110	-5.66584	2.46799	7.20287	0.00727869	0.0938635
Adamts4	-5.1081	3.45901	7.18523	0.00735063	0.0945728
E330021D16Rik	1.67726	10.2115	7.18417	0.00735496	0.0945728
Rad51c	-5.33759	2.55425	7.17825	0.00737925	0.0947482
Rnf125	-5.83088	0.242367	7.16422	0.00743721	0.0953549
Gm43845	-5.8295	-0.617007	7.15848	0.00746102	0.0953856
AA415398	-5.18015	0.366936	7.15848	0.00746104	0.0953856
Zfp280d	2.12922	8.08971	7.15019	0.0074956	0.0956809
6430710C18Rik	-5.62282	2.15516	7.1454	0.00751567	0.0956809
Mcm10	2.37335	7.69972	7.14522	0.00751641	0.0956809
Dynlt3	-4.57113	4.06798	7.14075	0.00753518	0.0956823
Nucks1	-5.31328	2.14219	7.14007	0.00753802	0.0956823
Ptgs2	-5.16242	1.20404	7.13515	0.00755873	0.0957014
Tpst1	-5.56133	1.48226	7.1346	0.00756103	0.0957014
Prkaa1	-5.87775	1.07025	7.13034	0.00757905	0.0957932
Gm26903	-5.99204	0.410347	7.11816	0.0076307	0.0963092
Dctn6	-5.55347	1.28408	7.1089	0.0076702	0.0965888
Btnl1	4.4928	4.32759	7.1055	0.00768477	0.0965888
Naa40	3.18388	5.90852	7.10465	0.00768844	0.0965888
Dazap2	1.83442	9.09588	7.10282	0.00769628	0.0965888
Zfp516	-5.54962	2.43744	7.09197	0.00774302	0.0970106
Hk2	-5.65385	2.72111	7.08996	0.00775169	0.0970106
Lrp10	-5.24295	0.946697	7.07933	0.00779782	0.0971793
Slc37a3	-5.34596	-0.369433	7.07844	0.00780168	0.0971793
Slc24a4	-6.54798	1.90639	7.07713	0.00780738	0.0971793
Kif27	-5.76937	-0.68158	7.07679	0.00780886	0.0971793
Cntnap5c	-5.22988	1.63886	7.07377	0.00782203	0.0972073
Lrrc34	-5.66997	2.79904	7.06365	0.00786634	0.0976176
Accsl	1.71622	9.87718	7.06123	0.00787698	0.0976176
Ostc	-5.75689	-0.691985	7.05338	0.0079116	0.0979101
Dnm1l	1.88539	8.46522	7.02321	0.00804598	0.0993395
Il2rb	-5.23003	3.90932	7.02244	0.00804943	0.0993395
Pus10	-5.46663	0.343835	7.01738	0.00807223	0.099483
Hormad2	-5.37436	1.47866	7.0131	0.00809153	0.0995829
Panx1	-5.48278	2.42182	7.00412	0.00813224	0.099745
Msantd3	-5.72568	0.993577	7.00344	0.00813534	0.099745
Grhl2	-5.24474	1.75726	7.00278	0.00813833	0.099745
Gpam	5.77049	0.375873	6.99547	0.00817164	0.100015
F2	-5.41876	0.673988	6.9852	0.00821864	0.100415
Cdkn1c	-5.25102	-0.441139	6.9826	0.00823059	0.100415
Dner	-5.08787	3.04615	6.98095	0.00823817	0.100415
Ppm1l	-5.49598	3.27005	6.97743	0.00825439	0.100475
Cldn12	-5.32227	2.19212	6.97412	0.00826968	0.100524
Fam132a	-5.71792	0.143404	6.95891	0.00834029	0.101244
Gm5555	-5.60248	0.532999	6.94237	0.00841774	0.102045
Rfx7	-3.05737	6.18542	6.93365	0.00845888	0.102404
Trappc1	-5.20966	1.01031	6.92301	0.00850938	0.102876
Arl14epl	-5.10468	2.63455	6.91616	0.008542	0.103067
Pde1a	-5.09638	0.527142	6.91483	0.00854837	0.103067
Unc13b	2.4277	8.18095	6.90462	0.00859734	0.103517
Arhgap17	2.83514	6.52371	6.88499	0.00869228	0.10443
Prkg2	-5.44754	1.8395	6.88409	0.00869662	0.10443
Cpsf4	-5.05533	0.792699	6.87581	0.00873701	0.104568
Gm4593	5.33802	5.08596	6.87506	0.0087407	0.104568
Aes	-5.53549	1.2476	6.8745	0.0087434	0.104568
Vwa2	2.86572	6.50797	6.86833	0.00877365	0.104686
K230010J24Rik	-5.86019	1.83411	6.86484	0.0087908	0.104686
Slamf1	-5.20178	1.10527	6.86418	0.00879408	0.104686
Fam193a	1.6157	10.1701	6.86112	0.00880912	0.104686
Kif15	-5.69854	2.76639	6.86053	0.00881205	0.104686
Gm12845	6.45	2.39832	6.85629	0.00883299	0.104795
Pigt	-5.68203	1.69247	6.83208	0.00895348	0.106083
Thyn1	-6.3147	1.62385	6.82685	0.00897973	0.106252
Peli2	-5.41268	2.59699	6.80967	0.00906656	0.107137
Trim60	1.68134	9.89989	6.80343	0.0090983	0.10737
Rps6ka3	-3.53306	5.28332	6.78284	0.00920381	0.108471
Map1lc3a	-5.14945	-0.527801	6.78029	0.00921697	0.108482
Tgif1	-5.43117	-0.424541	6.77635	0.00923735	0.108537
1700025D23Rik	5.03735	2.4313	6.77468	0.009246	0.108537
Ddx51	-5.18707	1.93297	6.76673	0.00928728	0.108878
Pgap2	-4.99719	0.213036	6.7581	0.00933229	0.109261
Hdgf	3.65973	5.79785	6.74106	0.00942187	0.110027
Rhob	4.05564	5.95664	6.74095	0.00942243	0.110027
Cdkl1	4.89326	3.17335	6.72724	0.00949513	0.110651
Tead1	4.38676	5.17829	6.72619	0.00950075	0.110651
Trp53bp1	1.89067	8.28729	6.71091	0.0095825	0.111371
Ccl28	-5.85078	1.82509	6.70996	0.00958758	0.111371
Mt1	-4.17285	4.44024	6.70724	0.00960222	0.111396
Grk4	-5.22908	0.500852	6.70211	0.0096299	0.111481
Zzef1	-5.02964	0.379182	6.7004	0.0096391	0.111481
Slc4a10	-5.37649	2.65551	6.69853	0.00964923	0.111481
Grip1os3	-5.69241	2.64547	6.69661	0.00965967	0.111481
Ston2	2.60847	7.99948	6.69087	0.0096908	0.111695
Spry4	1.59679	10.1066	6.68785	0.00970722	0.11174
Tcf7l1	-5.60707	2.28455	6.67888	0.00975621	0.112095
Hnrnpr	3.06778	5.90308	6.67758	0.00976332	0.112095
Lonrf2	-5.38331	1.56238	6.67477	0.00977873	0.112128
Snapc3	6.20501	6.26006	6.66999	0.00980497	0.112284
Slc25a20	4.47145	5.07767	6.66597	0.00982711	0.11238
Mreg	-5.17629	2.62158	6.66389	0.0098386	0.11238
Vps37c	-5.08071	1.64338	6.64193	0.0099606	0.113627
Igsf23	-4.56468	3.88025	6.62866	0.0100351	0.11433
Fbxo43	2.06104	7.51594	6.61478	0.0101136	0.114766
Wasf2	1.8606	8.35699	6.61337	0.0101216	0.114766
Emc2	-5.89271	2.10106	6.61213	0.0101286	0.114766
Otogl	-5.02516	1.91235	6.60861	0.0101487	0.114766
Eefsec	3.99004	5.51613	6.60615	0.0101627	0.114766
Hspa2	-5.80879	0.751045	6.60341	0.0101783	0.114766
Psmd9	4.66794	7.77063	6.59957	0.0102003	0.114766
Tspan33	-4.99634	2.42763	6.59766	0.0102113	0.114766
Wdr27	-5.51466	-0.0400783	6.59765	0.0102114	0.114766
Dpys	-5.05839	-0.606473	6.59538	0.0102244	0.114766
Kcnq1	3.73647	5.77564	6.59333	0.0102361	0.114766
Ctage5	1.90622	8.7494	6.59209	0.0102433	0.114766
Sntb2	-5.21342	2.19679	6.58924	0.0102597	0.114766
Flad1	-5.08653	0.377907	6.58882	0.0102621	0.114766
Aoah	4.8891	0.945749	6.5864	0.0102761	0.114766
Gtpbp1	2.50605	6.82268	6.58577	0.0102797	0.114766
Lurap1l	-4.26712	4.78888	6.58336	0.0102937	0.114778
Gtdc1	-2.82082	6.44144	6.5722	0.0103584	0.115355
Ccdc136	-5.25896	1.55719	6.56305	0.0104118	0.115805
Hecw1	-5.19546	1.93306	6.56	0.0104296	0.115859
Slc35a1	-3.69317	5.26682	6.55602	0.010453	0.115973
Nagpa	-5.05056	0.868788	6.54968	0.0104903	0.116242
Cdca7	4.76975	3.86471	6.54026	0.010546	0.116715
Zim1	-4.98584	1.34587	6.52443	0.0106403	0.117611
Drap1	-5.59704	0.053637	6.51196	0.0107151	0.118153
Alpl	5.4029	4.54735	6.51184	0.0107158	0.118153
Ppard	2.96133	6.64061	6.4962	0.0108105	0.11905
Gnat2	-5.25667	1.35385	6.49057	0.0108448	0.11928
Polr2g	-5.22642	2.02604	6.48438	0.0108826	0.119548
Psmc2	-5.01746	2.66977	6.47302	0.0109524	0.120166
Hspa13	-5.68897	0.669862	6.45733	0.0110496	0.121082
Prdx6	-5.26647	-0.59117	6.45009	0.0110947	0.121355
Fam234a	-5.67766	4.67037	6.44704	0.0111137	0.121355
Tmem164	-4.52453	4.35588	6.44678	0.0111153	0.121355
Zbtb6	-5.16754	2.75667	6.44354	0.0111356	0.121386
Dhx34	-5.98439	0.911767	6.44197	0.0111455	0.121386
Snap91	-5.24204	1.8588	6.43355	0.0111985	0.121814
BC034090	-4.91316	1.34021	6.42822	0.0112321	0.122031
Ncapd2	3.43348	6.98677	6.40877	0.0113558	0.123224
Mina	-5.59873	2.44058	6.39101	0.01147	0.124312
D6Wsu163e	-5.11857	2.40967	6.387	0.0114959	0.124441
Arl6ip4	-4.83481	0.0455134	6.38361	0.0115179	0.124527
Ap2a2	-4.97645	1.29654	6.37969	0.0115433	0.124583
Tenm2	-5.27925	3.48389	6.37725	0.0115592	0.124583
Gna12	4.1212	4.22037	6.37636	0.0115651	0.124583
Atg12	-3.92915	4.61254	6.37397	0.0115806	0.1246
Nnt	4.68908	0.30825	6.36729	0.0116243	0.124805
Rassf4	5.12419	2.41947	6.36677	0.0116277	0.124805
Tnik	-4.8708	2.51212	6.35222	0.0117235	0.125681
Lsm12	-4.86389	0.103084	6.34138	0.0117953	0.126299
BC022687	-5.19556	-0.169406	6.33562	0.0118337	0.126462
Wdr53	-4.84636	1.73716	6.33483	0.0118389	0.126462
Plekhg1	1.512	10.7021	6.32926	0.0118762	0.126707
0610040J01Rik	-5.08921	1.40369	6.32713	0.0118904	0.126708
Lancl2	-4.86995	0.732598	6.3225	0.0119216	0.126771
Blzf1	2.18404	7.21921	6.3205	0.011935	0.126771
Uspl1	-5.12079	2.98697	6.31788	0.0119527	0.126771
Atp1a3	-5.32806	1.89904	6.31777	0.0119534	0.126771
C530008M17Rik	-5.09529	1.47706	6.31438	0.0119763	0.126863
Sema3e	-5.32611	1.77778	6.30285	0.0120544	0.127539
Il2ra	-5.31051	2.68716	6.29773	0.0120893	0.127756
Lin28b	-3.92023	4.46381	6.29427	0.0121129	0.127853
Ncaph2	-5.23858	-0.120619	6.28665	0.0121651	0.128186
Sdc2	-5.08361	1.11571	6.28546	0.0121732	0.128186
Patl1	2.35129	6.88383	6.27933	0.0122154	0.128478
Galnt1	-4.54704	3.44971	6.27398	0.0122523	0.128715
Smarcc1	-4.54768	3.76384	6.27025	0.0122782	0.128719
Cd164l2	-4.35162	5.12939	6.26974	0.0122817	0.128719
Dph3	2.94298	6.48498	6.26448	0.0123183	0.128793
Arhgef26	-5.0463	1.72509	6.26362	0.0123242	0.128793
Thoc5	-5.1027	2.29708	6.26248	0.0123321	0.128793
Dnajc18	-4.98282	1.85984	6.24472	0.0124564	0.129938
7420461P10Rik	-5.64835	1.01992	6.23155	0.0125494	0.130754
Ptprd	-4.43335	4.30899	6.22802	0.0125744	0.130862
Cdc14b	-4.76399	1.04803	6.21907	0.0126382	0.131372
Kpna6	1.93107	8.00004	6.20522	0.0127374	0.132249
Tmem206	-4.99578	1.60781	6.1988	0.0127837	0.132449
Slc6a21	-5.02871	0.354923	6.19842	0.0127864	0.132449
Arsk	-5.1777	0.770483	6.19036	0.0128448	0.132847
Wipi2	-5.14246	1.16883	6.18899	0.0128547	0.132847
Rbm34	4.61931	4.96855	6.18663	0.0128719	0.13287
Rhbdl2	-4.8592	-0.208271	6.17941	0.0129245	0.133107
Adam10	2.5021	6.59615	6.17938	0.0129248	0.133107
Sirt1	2.19218	7.78748	6.17585	0.0129505	0.133218
Zfp939	-3.89486	4.8344	6.1435	0.0131896	0.135521
Eef1d	-4.73775	1.19625	6.13512	0.0132522	0.135872
Trpc4ap	1.83339	8.09553	6.13485	0.0132543	0.135872
Sdf2	-4.368	4.19871	6.12983	0.0132919	0.135919
Pde6b	-5.18701	3.31295	6.12961	0.0132936	0.135919
Med12l	3.37236	5.9307	6.12813	0.0133047	0.135919
Gm44626	-4.75976	2.4673	6.1116	0.0134297	0.136881
Gm15262	4.0867	4.41814	6.11052	0.013438	0.136881
Zmat2	2.99278	6.49793	6.10958	0.0134451	0.136881
Serpinb1c	4.05204	4.34622	6.10498	0.0134802	0.137082
Lgr5	-5.30853	-0.207305	6.09816	0.0135323	0.137454
Sugt1	1.93186	7.69468	6.09364	0.0135669	0.137649
Fam76b	-3.59959	5.1447	6.09118	0.0135858	0.137684
Myo1h	4.21935	4.46138	6.08146	0.0136608	0.138286
Sin3a	1.5525	10.9827	6.07608	0.0137024	0.138496
Tnfrsf21	-4.78995	3.13189	6.07477	0.0137126	0.138496
Asun	2.79731	6.08292	6.06639	0.0137779	0.138997
Agrn	5.39905	4.53846	6.06402	0.0137963	0.139025
Sh3pxd2a	2.44169	7.0703	6.05188	0.0138915	0.139827
Msh2	1.81454	8.23854	6.04819	0.0139205	0.13996
Cdc40	1.70152	8.45159	6.0447	0.0139481	0.13996
Crtc3	3.28252	6.10909	6.04396	0.0139539	0.13996
Ctns	3.84364	6.83652	6.04222	0.0139677	0.13996
Gltscr1l	-4.98596	1.3997	6.03859	0.0139965	0.140091
Socs4	-5.09477	1.86108	6.03498	0.0140251	0.14022
Mroh2a	-4.4358	3.51214	6.026	0.0140966	0.140776
Gm42953	-5.42946	0.893255	6.02227	0.0141265	0.140916
Pcdh7	-5.43893	2.28636	6.01908	0.014152	0.141013
Ppp1r11	-5.20806	-0.327098	6.00846	0.0142374	0.141587
Ddrgk1	-4.62118	0.191857	6.00744	0.0142457	0.141587
Stc2	-4.75457	1.49438	6.00599	0.0142574	0.141587
Commd6	-5.4396	1.40173	6.00367	0.0142762	0.141616
P2rx4	-4.84529	1.61508	5.99448	0.0143507	0.142044
Dock6	-4.79166	0.861689	5.993	0.0143627	0.142044
Ppp1r12a	1.60079	8.79884	5.99245	0.0143672	0.142044
A1bg	-6.02036	2.32505	5.9905	0.0143831	0.142044
Abtb2	-5.49938	1.6082	5.98511	0.0144271	0.142193
Psmd7	-4.86721	2.0766	5.98473	0.0144302	0.142193
Ubox5	-4.61786	-0.229128	5.98023	0.0144671	0.142399
Ccdc18	2.25547	7.73313	5.96526	0.0145905	0.143454
Bmp7	4.4188	5.21644	5.9626	0.0146125	0.143512
4833439L19Rik	-4.81685	1.44785	5.94676	0.0147443	0.144531
Psmc5	-4.05508	4.93342	5.94623	0.0147488	0.144531
Pcolce2	-4.81236	0.944051	5.93588	0.0148356	0.145223
Pgd	-4.85208	1.19468	5.93197	0.0148686	0.145386
Fam19a4	-4.49856	0.206824	5.92858	0.0148972	0.145479
2022-03-02	-5.00959	-0.355539	5.92697	0.0149108	0.145479
Otx1	3.18198	5.88156	5.91212	0.0150371	0.14655
Aasdhppt	-4.84451	2.35544	5.89921	0.0151477	0.147363
Nek3	5.78126	3.50126	5.89766	0.015161	0.147363
Upf1	1.89969	8.90301	5.8962	0.0151736	0.147363
Swsap1	-4.78515	0.831269	5.89295	0.0152016	0.147363
Srpr	-4.88806	2.0316	5.89275	0.0152033	0.147363
Kctd13	-4.67307	3.38516	5.87081	0.015394	0.14904
Tut1	-4.80143	1.45799	5.869	0.0154098	0.14904
Aunip	-4.60292	2.99482	5.85711	0.0155142	0.149887
Park2	-4.45525	3.11599	5.85097	0.0155685	0.149984
Ttc39c	-4.11509	3.88938	5.85019	0.0155753	0.149984
Taf2	2.58003	6.70696	5.84957	0.0155809	0.149984
Mrps9	-4.45523	0.562022	5.84619	0.0156108	0.149984
Lair1	5.18184	5.79439	5.8458	0.0156143	0.149984
Fer1l6	4.49947	3.81136	5.84454	0.0156254	0.149984
Mier1	-4.53623	-0.195856	5.84237	0.0156447	0.150007
Rap2c	-4.74747	2.91885	5.83301	0.0157282	0.150645
BC005561	-4.67288	1.89993	5.82426	0.0158066	0.151234
Spock1	-4.64364	1.15491	5.81555	0.0158851	0.151821
Eif2ak3	-5.44646	0.807324	5.80148	0.0160127	0.152876
Mllt10	1.53593	9.17646	5.7957	0.0160654	0.153215
Greb1	-4.73932	2.42248	5.79077	0.0161105	0.153481
Alcam	4.68736	1.87382	5.78331	0.016179	0.153688
Gm29016	-4.80719	2.80508	5.7828	0.0161837	0.153688
Gm13058	-4.51602	-0.32341	5.78092	0.0162011	0.153688
Arhgef10	-4.53188	1.37178	5.77898	0.0162189	0.153688
Coil	-5.19042	1.0206	5.77736	0.0162339	0.153688
Fam162a	-4.86854	2.03416	5.77715	0.0162359	0.153688
Pcnx3	-4.56614	2.00108	5.76984	0.0163035	0.154165
Slc6a20b	-4.79067	2.21588	5.76512	0.0163473	0.154415
Pard3	1.65581	8.56046	5.75513	0.0164406	0.155131
Kirrel3	-4.5547	0.963117	5.74882	0.0164998	0.155524
Cdk1	-4.51284	2.98816	5.73156	0.0166627	0.156894
Arhgap10	-3.60989	4.99869	5.71662	0.0168051	0.158067
Flot2	-4.63068	1.68512	5.70395	0.0169268	0.159044
Cacul1	-4.23392	3.89982	5.69052	0.0170568	0.160096
Sult4a1	-4.94735	-0.0370439	5.6799	0.0171604	0.160899
Sqstm1	-4.88158	0.79699	5.67125	0.0172452	0.161524
Prpf38b	1.76835	9.13049	5.65405	0.0174151	0.162944
Mtmr10	-4.45185	-0.119734	5.64816	0.0174737	0.163237
Nudt9	-4.82425	1.55285	5.64371	0.0175181	0.163237
Mtm1	-4.37607	0.282319	5.64351	0.0175201	0.163237
Arl5a	-4.61344	1.66305	5.64205	0.0175347	0.163237
2410004B18Rik	-5.30272	2.01469	5.6417	0.0175382	0.163237
Traf5	5.20955	3.48491	5.6358	0.0175973	0.16352
2500002B13Rik	5.07022	6.67173	5.635	0.0176053	0.16352
Ddx3x	1.39145	11.1561	5.6277	0.0176788	0.164031
Lhfp	-4.37612	3.01927	5.61963	0.0177604	0.164617
Cln3	2.58548	6.57575	5.6157	0.0178003	0.164667
Zfp84	-4.7355	3.49333	5.61545	0.0178028	0.164667
Leng8	2.24489	7.15015	5.60392	0.0179204	0.165271
Gnpat	2.76331	6.64407	5.60289	0.0179309	0.165271
Cnnm4	-4.7038	2.32019	5.60278	0.017932	0.165271
Mrpl50	-4.70593	2.58236	5.60176	0.0179425	0.165271
Zfp809	-4.8166	3.87256	5.59073	0.0180558	0.166143
Aen	-4.7767	-0.543972	5.58665	0.0180979	0.166292
Ap2b1	1.97826	7.49421	5.58554	0.0181094	0.166292
Gm11867	-4.70925	2.35006	5.57828	0.0181846	0.166811
Hcfc1	1.81872	8.45198	5.57249	0.0182448	0.16719
Pan2	1.79134	8.0651	5.56734	0.0182985	0.16737
Mynn	2.57865	8.98763	5.56701	0.018302	0.16737
Slc25a11	-4.36852	0.558969	5.56351	0.0183387	0.167533
Sfxn1	4.36744	0.979739	5.55587	0.0184189	0.168017
Smc6	1.53589	9.02692	5.55486	0.0184294	0.168017
Atad3a	4.42329	5.23938	5.54663	0.0185163	0.168481
Rph3a	1.62681	8.47641	5.54472	0.0185365	0.168481
Wdr44	-4.47847	2.71467	5.54467	0.018537	0.168481
Gigyf2	1.57108	8.51609	5.53602	0.018629	0.169107
Klhl12	-4.53618	1.71124	5.53419	0.0186484	0.169107
Klhl11	5.0897	4.50078	5.53283	0.0186629	0.169107
Pde12	4.2448	5.9309	5.52867	0.0187073	0.169336
Tmlhe	-4.55516	1.23033	5.52322	0.0187657	0.169693
Mrpl16	-4.7895	2.27527	5.51517	0.0188523	0.170255
Ccdc109b	-4.76385	1.78594	5.51387	0.0188662	0.170255
Adam8	-5.06201	2.44508	5.51042	0.0189035	0.170419
Olfr650-ps1	-5.4746	2.63727	5.50619	0.0189493	0.170659
Dpysl5	-4.62289	2.12686	5.5023	0.0189915	0.17069
F630040K05Rik	3.53962	4.91699	5.5019	0.0189958	0.17069
Polr1a	2.09484	7.07391	5.50056	0.0190104	0.17069
Rpap2	1.58737	8.5023	5.49765	0.019042	0.170721
Fndc3a	1.52458	9.59493	5.49673	0.0190521	0.170721
Csprs	-4.32027	-0.161784	5.49394	0.0190825	0.170821
Ankrd26	1.62181	8.83056	5.49218	0.0191017	0.170821
Wdr61	5.32783	2.94418	5.47217	0.0193217	0.172615
Gm16090	-4.35821	0.142348	5.46185	0.0194361	0.173463
Map1s	-4.72192	2.22763	5.4588	0.01947	0.173592
Mast3	5.03816	5.69739	5.45113	0.0195557	0.173663
Mgat5	-3.92066	4.01717	5.44934	0.0195757	0.173663
Ptpn9	-4.38642	-0.167182	5.44816	0.0195889	0.173663
Hipk3	-4.28774	2.96548	5.44807	0.0195899	0.173663
Zfp653	-4.77146	2.62184	5.44777	0.0195933	0.173663
Rapgef1	3.93482	5.30775	5.4476	0.0195952	0.173663
Tacc1	-3.80985	4.31708	5.44074	0.0196723	0.174174
Srpk1	1.42079	10.1171	5.43233	0.0197673	0.174841
Rps19bp1	-4.36663	-0.0119748	5.42615	0.0198373	0.175285
Cyp4f39	-4.64879	0.627483	5.41789	0.0199315	0.175943
Cdc42bpb	1.50706	9.14838	5.41403	0.0199755	0.176157
Tspyl1	2.32484	6.76007	5.40107	0.0201244	0.177294
Usp36	-4.76646	1.40575	5.39554	0.0201882	0.17768
Runx1t1	1.5877	8.91226	5.38948	0.0202585	0.178122
Ubac1	-5.0702	0.492214	5.38294	0.0203346	0.178543
Plxnb2	-2.88571	5.59017	5.38082	0.0203593	0.178543
Crkl	2.0914	7.47734	5.38021	0.0203665	0.178543
Khsrp	2.12365	7.59762	5.37692	0.0204049	0.178704
Wdpcp	-4.33975	2.12371	5.37297	0.0204511	0.178826
Efcab2	-4.34533	-0.203142	5.37229	0.0204591	0.178826
Abhd18	3.05744	5.52579	5.35839	0.0206228	0.18008
Nek1	1.57467	8.82205	5.3406	0.0208343	0.181748
Nrxn3	-4.29366	2.72722	5.33417	0.0209113	0.182141
Mamdc2	-5.08542	0.786867	5.33342	0.0209203	0.182141
Yipf1	-5.17618	1.1779	5.33064	0.0209537	0.182254
B3gnt7	4.82588	3.864	5.3283	0.0209819	0.182321
Psmc4	-4.57467	2.29579	5.32399	0.0210338	0.182594
Poldip3	-4.14804	3.53441	5.31624	0.0211276	0.183229
Lrrc1	-3.81641	3.98834	5.31263	0.0211713	0.18343
Dlec1	-4.38035	-0.64851	5.30858	0.0212207	0.183678
Cd9	-4.4574	1.60017	5.29923	0.0213349	0.184488
Ttc41	-3.61797	4.47274	5.29192	0.0214246	0.185083
4430402I18Rik	-4.62309	1.48358	5.28918	0.0214584	0.185195
Cdh23	4.03948	5.24977	5.28741	0.0214801	0.185203
Acaa2	-4.35076	1.45561	5.27894	0.0215848	0.185926
Tex30	-4.43588	3.12662	5.2754	0.0216288	0.186125
Ctla4	5.82164	5.13556	5.25856	0.0218391	0.187616
Gpd2	6.21436	4.87035	5.25815	0.0218442	0.187616
Mfhas1	-4.40837	0.252075	5.25007	0.0219458	0.188307
Slc25a22	-4.7841	1.94405	5.24678	0.0219875	0.188482
Tenm1	4.15819	3.38868	5.24212	0.0220464	0.188806
N4bp2	1.54117	8.67351	5.24021	0.0220706	0.188831
Prpf39	1.91792	7.42269	5.23045	0.0221947	0.189711
Fam185a	-3.55292	4.56907	5.21471	0.0223966	0.191252
Map2k5	-4.56403	1.31113	5.20728	0.0224924	0.191887
Tfdp1	3.25739	5.06499	5.1995	0.0225934	0.192563
Spon1	-4.62166	1.82674	5.19779	0.0226156	0.192568
9230020A06Rik	-4.5608	1.37172	5.19392	0.0226661	0.192813
Gm43122	-4.61097	2.60667	5.19103	0.0227038	0.192816
Mzt1	-4.51221	2.9395	5.18818	0.022741	0.192816
Celsr1	2.24611	7.50713	5.18714	0.0227546	0.192816
Dhodh	-4.42454	2.25019	5.18622	0.0227666	0.192816
Cdo1	1.95766	7.43744	5.18561	0.0227747	0.192816
Cyb5r3	2.21678	6.73407	5.17374	0.0229308	0.193953
Hlcs	-4.14181	3.52004	5.16922	0.0229905	0.194273
Baiap2l2	-5.01958	1.49823	5.16338	0.023068	0.194743
E330034G19Rik	1.5651	9.66452	5.16013	0.0231111	0.194922
Ubxn6	-3.91409	4.04342	5.15598	0.0231665	0.195204
Peg10	4.32874	3.32611	5.13573	0.0234382	0.197248
Topaz1	3.37401	5.23912	5.1346	0.0234535	0.197248
Midn	1.70544	9.1442	5.1303	0.0235116	0.197551
Pogz	2.57464	8.25138	5.11896	0.0236657	0.198611
4931406C07Rik	2.17896	7.43687	5.11774	0.0236824	0.198611
Naaa	4.12684	0.38042	5.11407	0.0237326	0.198845
Actr6	-4.40705	1.4565	5.10196	0.0238988	0.199869
Zfp41	-4.37156	2.11359	5.10189	0.0238998	0.199869
D11Wsu47e	-4.54006	3.01926	5.09606	0.0239803	0.200218
Zfp101	-5.00772	1.58624	5.09561	0.0239865	0.200218
Zswim5	2.70391	6.16836	5.09214	0.0240345	0.200267
Airn	-4.32139	0.579	5.08935	0.0240732	0.200267
BC021891	-4.21716	3.63603	5.08883	0.0240804	0.200267
Zfp407	2.0358	7.05615	5.08869	0.0240824	0.200267
Tcea1-ps1	2.13007	6.89289	5.08369	0.024152	0.200657
Ccdc120	-4.63151	2.17702	5.08076	0.0241927	0.200809
Fbxo17	-4.28542	2.47597	5.0769	0.0242466	0.201068
Plpp5	1.99305	7.20424	5.07135	0.0243244	0.201525
Tbc1d25	-4.22346	0.834043	5.0691	0.024356	0.201546
Tmem42	-4.73149	3.06766	5.06749	0.0243786	0.201546
Jam3	3.6681	5.08335	5.06634	0.0243948	0.201546
BC052040	2.49615	6.10525	5.06424	0.0244244	0.201603
Actr1a	2.28214	7.24757	5.06021	0.0244813	0.201818
Kansl2	-4.33268	0.829565	5.05918	0.0244958	0.201818
Kcnh7	-4.48751	2.40431	5.05386	0.0245712	0.202252
Alg3	-4.56723	2.80657	5.04776	0.0246577	0.202651
Mpdz	1.85424	8.18373	5.04724	0.0246652	0.202651
Hook1	2.00813	7.16867	5.04433	0.0247066	0.202662
Plat	1.7774	9.8488	5.04219	0.0247372	0.202662
Gm10509	-4.68816	2.44817	5.04195	0.0247406	0.202662
Abhd4	1.75442	7.82022	5.04076	0.0247576	0.202662
1810043G02Rik	-4.17431	0.693712	5.01208	0.025171	0.20547
Bnc2	1.41252	9.20387	5.01083	0.0251892	0.20547
Gns	-4.09042	3.43157	5.00991	0.0252026	0.20547
Fyco1	1.64671	10.5456	5.0097	0.0252057	0.20547
Rnf144b	5.45976	3.72158	5.00898	0.0252161	0.20547
Osbp2	2.23087	7.24747	5.00348	0.0252963	0.205879
Cog1	-4.04763	5.90784	5.00237	0.0253126	0.205879
Pbld2	-4.28033	1.2427	4.99897	0.0253625	0.205982
Odf2	1.91782	8.13493	4.99834	0.0253716	0.205982
1700029F12Rik	4.53398	6.29595	4.9889	0.0255103	0.20692
Tox2	-4.14159	3.69128	4.98498	0.0255682	0.2072
2810025M15Rik	4.1878	3.18248	4.98301	0.0255975	0.207249
Kremen1	-4.19144	3.22036	4.98073	0.0256312	0.207299
Robo3	-4.33019	0.344604	4.97928	0.0256526	0.207299
Matn1	-4.12524	0.715415	4.97773	0.0256757	0.207299
Rcan1	-4.84158	3.05204	4.9763	0.0256969	0.207299
1700025G04Rik	-3.25263	4.7164	4.97187	0.0257628	0.207642
Obscn	-4.24141	0.726689	4.96863	0.0258111	0.207844
Mdga2	-4.31271	2.28952	4.96693	0.0258364	0.207859
Daw1	-4.17469	-0.173376	4.95455	0.0260221	0.209164
Rnls	-4.29702	0.58137	4.95031	0.0260859	0.209325
Galc	3.86548	3.88484	4.94954	0.0260977	0.209325
Bbs2	3.29008	6.53492	4.94749	0.0261285	0.209325
Phc3	2.62604	8.63044	4.94699	0.0261362	0.209325
Klhl13	-2.5661	6.51857	4.94279	0.0261998	0.209645
Sohlh2	3.02972	5.63973	4.93776	0.0262761	0.210067
Smurf1	1.96814	7.12752	4.93143	0.0263725	0.210562
St3gal6	-4.56394	2.71665	4.93059	0.0263854	0.210562
Fbxw5	-4.35539	4.13116	4.92862	0.0264154	0.210613
Cby1	-5.04787	1.568	4.92552	0.0264628	0.210802
Col28a1	-4.21211	1.79667	4.91569	0.0266138	0.211816
Alg11	-4.07943	3.29593	4.90192	0.0268268	0.21332
F730016J06Rik	-4.45079	1.10982	4.89532	0.0269295	0.213945
Sema5b	-4.69745	2.82974	4.8861	0.0270738	0.2149
Kcng3	5.25308	3.8328	4.88431	0.0271019	0.214931
Zfp706	-3.4209	4.71521	4.8804	0.0271633	0.215226
Aldh9a1	1.50889	8.44462	4.87544	0.0272414	0.215653
Rps27l	-4.39714	3.01652	4.87186	0.0272981	0.215708
Acsf2	4.82723	5.80257	4.86921	0.02734	0.215708
Hist1h2aa	-3.92675	4.031	4.86809	0.0273577	0.215708
Cwc15	3.15571	5.54658	4.86693	0.0273762	0.215708
Aptx	-4.17352	2.2535	4.86591	0.0273923	0.215708
Fam120c	3.408	5.27255	4.86582	0.0273938	0.215708
Tbrg4	-4.24834	1.11845	4.85088	0.027632	0.217391
Zfp28	-4.51412	3.33174	4.84185	0.027777	0.218339
Cybb	4.22776	1.84812	4.83651	0.0278633	0.218635
Fam216a	-4.78226	0.198306	4.83519	0.0278846	0.218635
AC168977.1	-4.54049	0.0956548	4.83438	0.0278977	0.218635
Tmem242	-4.80021	1.18478	4.83292	0.0279213	0.218635
Gm14276	-3.89325	4.204	4.83192	0.0279376	0.218635
1700020G17Rik	5.54681	3.54661	4.81675	0.0281844	0.220373
Adam22	-4.25978	2.29604	4.8103	0.0282902	0.220803
Hydin	3.13148	4.85181	4.80926	0.0283072	0.220803
2610301B20Rik	-3.97973	0.516817	4.80886	0.0283138	0.220803
Mapre3	-4.88902	3.7119	4.80732	0.028339	0.220806
Pnn	1.65424	9.48877	4.79817	0.02849	0.221577
Hfm1	-4.58803	2.30715	4.79799	0.028493	0.221577
Cops2	1.48001	8.80859	4.7968	0.0285127	0.221577
Mipol1	2.42416	6.10154	4.79332	0.0285703	0.221831
Atrx	1.34878	9.79493	4.79122	0.0286051	0.221908
Tnpo1	1.42141	9.04217	4.78445	0.0287179	0.222589
BB557941	3.50316	6.28704	4.77867	0.0288144	0.222953
Abcd1	-4.54901	2.77569	4.77863	0.028815	0.222953
Akap9	1.72346	7.8302	4.77625	0.0288549	0.223068
Inip	-3.78116	4.90346	4.7737	0.0288977	0.223204
Sec16a	1.37523	9.49804	4.77213	0.028924	0.223214
Flna	4.97395	1.32985	4.7699	0.0289614	0.223309
Grin3a	-3.91149	0.806755	4.76497	0.0290445	0.223756
Atad2	1.73476	7.47748	4.75912	0.0291434	0.224323
Setd5	-3.02294	5.3764	4.75694	0.0291803	0.224414
Aknad1	-3.09332	5.33995	4.7535	0.0292388	0.224669
Phc2	2.75642	6.63543	4.74582	0.0293696	0.225479
Tmem14a	-4.17233	0.788026	4.73433	0.0295663	0.226794
Lrrc8e	-3.46404	4.39253	4.72654	0.0297005	0.227627
Gga2	3.89014	5.46833	4.72156	0.0297867	0.227894
Zfp846	2.71426	6.2992	4.72113	0.0297941	0.227894
4930550C14Rik	-3.35441	4.78481	4.72009	0.0298121	0.227894
Tmem47	-2.87437	6.62774	4.71796	0.0298492	0.227905
Slc25a40	-4.04621	1.01177	4.71706	0.0298648	0.227905
Gm19757	-3.19307	4.94648	4.71294	0.0299364	0.228256
Zfp408	-4.00382	0.141034	4.71131	0.0299648	0.228277
Usp21	-3.63498	5.14987	4.70055	0.030153	0.229398
Scml2	1.53331	8.18182	4.69995	0.0301635	0.229398
Ccnj	3.06989	5.216	4.69568	0.0302386	0.229772
Frmd5	2.73211	6.97773	4.6903	0.0303333	0.230295
Tbx19	-3.60244	4.7134	4.68274	0.0304671	0.231029
Mitf	3.51798	5.45237	4.68167	0.0304861	0.231029
Anks4b	2.39047	7.66628	4.68045	0.0305078	0.231029
Cmip	5.23359	3.65485	4.67694	0.0305701	0.231176
Gpc3	-3.92576	0.221604	4.67638	0.0305801	0.231176
Tiparp	1.32821	10.9539	4.67497	0.0306053	0.231176
Lpar1	-3.99842	4.20546	4.66901	0.0307116	0.231278
Rfx4	-4.15929	1.57468	4.66826	0.030725	0.231278
Zfp438	-3.99508	2.76603	4.66808	0.0307282	0.231278
Slc25a4	-4.11923	3.11335	4.66675	0.0307521	0.231278
Foxj3	1.47967	11.1499	4.66604	0.0307648	0.231278
Ndc80	1.52184	8.86925	4.66548	0.0307747	0.231278
5730507C01Rik	-4.19498	1.12426	4.6594	0.0308839	0.231903
Ythdf2	-3.71754	3.98337	4.65501	0.030963	0.232301
Stk36	1.92932	7.81128	4.64988	0.0310557	0.2328
Cables2	4.20014	3.52563	4.64181	0.0312021	0.233701
Pdia5	-3.6523	4.0877	4.63602	0.0313075	0.234293
Mri1	-4.00825	0.941214	4.63152	0.0313898	0.234711
Armc1	-4.22643	3.39141	4.62998	0.0314179	0.234724
Atp13a2	-4.59461	0.357732	4.62278	0.0315501	0.235514
Mns1	-4.20364	0.191747	4.6143	0.0317064	0.236267
Bbs7	3.03804	5.2218	4.61301	0.0317303	0.236267
Scaf8	1.87707	7.93552	4.6116	0.0317563	0.236267
H6pd	-4.34293	1.292	4.61155	0.0317572	0.236267
Rara	-4.0292	2.91934	4.60633	0.0318541	0.236747
Mark3	-3.94154	2.38338	4.60521	0.0318749	0.236747
Commd3	-3.78716	3.33237	4.6	0.031972	0.23711
Asxl3	3.24899	6.18271	4.59972	0.0319771	0.23711
Stradb	-3.0934	4.80452	4.5956	0.0320541	0.237483
Gm29514	5.38513	4.01134	4.59405	0.0320831	0.237501
Mapk10	-4.21922	2.06911	4.58981	0.0321626	0.237891
Cox6b2	-4.29363	3.8767	4.58039	0.0323398	0.23896
Mapk1ip1l	1.62204	8.7604	4.57792	0.0323864	0.23896
Chrdl1	4.04139	2.304	4.5774	0.0323964	0.23896
Tiam2	1.3707	9.36924	4.57644	0.0324145	0.23896
Tsfm	-4.22844	1.84234	4.57452	0.0324509	0.23903
Ttc28	2.64701	5.82771	4.57042	0.0325287	0.239404
Ttyh3	1.67876	7.53745	4.55933	0.0327398	0.240593
Spg11	-3.87265	3.34917	4.55911	0.0327442	0.240593
Tcea1	2.00175	6.86936	4.55514	0.0328201	0.240952
Dhcr7	-4.05081	1.63126	4.55199	0.0328805	0.241196
Mgme1	-4.23593	1.45785	4.55037	0.0329117	0.241226
Wdr73	-3.96659	0.907256	4.54763	0.0329644	0.241413
Cdc42se1	-4.17326	3.14234	4.54028	0.0331063	0.242253
Ripk2	2.25847	6.37526	4.53484	0.0332115	0.242823
Fam98a	2.40177	6.80558	4.52706	0.0333629	0.24373
9930021J03Rik	-4.13036	2.97008	4.52067	0.0334877	0.244441
Pcmtd1	-4.00813	1.74965	4.50978	0.0337016	0.24565
Pura	-4.36941	2.03381	4.50942	0.0337086	0.24565
Sp4	4.56899	2.78231	4.50429	0.03381	0.246188
Mnat1	-3.8758	2.93916	4.50257	0.033844	0.246234
Napg	-5.02124	2.39508	4.4991	0.0339127	0.246532
Fam122b	2.78611	6.01443	4.494	0.034014	0.246745
Ddx1	-4.02912	3.09286	4.49391	0.0340158	0.246745
Fabp5	-4.17625	0.954331	4.49281	0.0340377	0.246745
Tns3	4.34552	2.32315	4.49204	0.034053	0.246745
Arsb	-3.17242	4.62817	4.48264	0.0342409	0.247905
Tnip1	-3.90275	1.54967	4.46603	0.0345752	0.250122
Sacm1l	3.89242	4.36631	4.46219	0.034653	0.250481
Ttll1	-4.03623	2.34549	4.45992	0.0346992	0.250611
Marveld2	-3.2933	4.39728	4.45702	0.0347581	0.250833
Anxa7	1.29639	9.86025	4.4542	0.0348156	0.251045
Ercc3	2.90887	5.86965	4.44621	0.0349788	0.252017
Ube2f	-3.95688	1.4663	4.44222	0.0350606	0.252254
Ddx46	1.59037	7.89571	4.44184	0.0350684	0.252254
Cox7b	3.89067	3.21593	4.43805	0.0351465	0.252503
Sgol2b	-3.14263	4.72184	4.4374	0.0351597	0.252503
Rplp1	-4.14942	-0.744847	4.43059	0.0353003	0.252943
Tmem183a	-3.41346	4.06742	4.43045	0.0353032	0.252943
Ubiad1	-3.67985	4.21161	4.4294	0.0353248	0.252943
Nrd1	-2.95122	4.86007	4.42893	0.0353347	0.252943
Gm6377	3.80914	4.39359	4.42246	0.0354689	0.2537
Gm45158	-4.04362	0.986742	4.41435	0.0356378	0.254703
l7Rn6	-4.50163	0.282808	4.40795	0.0357718	0.255451
Angel2	1.42747	8.5436	4.4063	0.0358064	0.255451
Slc30a9	-4.23382	1.87684	4.40524	0.0358287	0.255451
Rnf157	3.69311	0.185786	4.39856	0.0359693	0.256249
Ccnc	-3.98824	3.19516	4.39306	0.0360855	0.256871
Ppp3ca	-3.84013	3.26273	4.3894	0.036163	0.257217
Pnpt1	2.59304	6.13025	4.38685	0.0362171	0.257396
Atpaf1	-3.77226	4.04818	4.38533	0.0362495	0.257421
Slc30a1	-3.46567	3.87449	4.38371	0.036284	0.25746
Huwe1	1.27277	9.91903	4.38148	0.0363314	0.257542
Rsl24d1	-4.23429	3.83108	4.38045	0.0363534	0.257542
Reps2	-3.67608	3.89209	4.36742	0.0366323	0.259311
8430429K09Rik	-3.73834	0.669041	4.35962	0.0368004	0.260178
Cpox	-3.74273	4.32107	4.35903	0.0368133	0.260178
Ankrd36	-4.1913	2.04884	4.35693	0.0368587	0.260293
Nfkb1	-3.95446	3.75295	4.3548	0.0369047	0.260411
Spata2	-4.25649	3.62012	4.35117	0.0369834	0.26076
Dnaaf5	1.27474	12.1511	4.34796	0.0370534	0.261046
Pdlim2	-4.32252	2.91143	4.34384	0.037143	0.261241
Synpr	-4.2183	-0.02191	4.34367	0.0371468	0.261241
Zfp58	2.84376	7.29353	4.34265	0.0371691	0.261241
Sfxn5	2.95257	4.87503	4.32599	0.0375347	0.263602
Pot1b	2.9128	5.95113	4.32317	0.0375968	0.263756
Sfi1	-4.26268	-0.620411	4.3223	0.037616	0.263756
Aaas	1.96229	6.83711	4.31816	0.0377077	0.264118
Tsc22d2	1.73053	8.13489	4.31729	0.037727	0.264118
Zdhhc20	3.15652	5.28222	4.31492	0.0377795	0.264279
Heatr6	1.74213	7.71235	4.30818	0.0379296	0.265044
Scrn3	-4.12861	1.14711	4.30733	0.0379485	0.265044
Smpd4	2.31155	6.21837	4.3057	0.0379849	0.265062
Thegl	-4.12334	0.792291	4.30246	0.0380572	0.265062
Stx5a	1.5684	7.88993	4.30176	0.0380729	0.265062
Pex19	2.8311	6.36013	4.30092	0.0380918	0.265062
Aox3	3.98981	2.77711	4.30055	0.0381001	0.265062
C2cd5	1.23525	10.4991	4.29839	0.0381485	0.265192
Plcl2	-3.8147	3.91906	4.29475	0.0382302	0.265552
Zfp982	4.05421	4.9584	4.29211	0.0382897	0.265621
Ccdc13	4.14744	1.48596	4.29049	0.0383262	0.265621
Dmxl1	1.43983	9.16727	4.29033	0.0383297	0.265621
Ptpdc1	2.42789	5.93719	4.28509	0.038448	0.266233
Fam96a	5.26507	3.59598	4.28304	0.0384944	0.266347
Map4	1.27424	11.7069	4.27699	0.0386318	0.267044
Ifnlr1	-4.17782	2.34767	4.27596	0.0386551	0.267044
Rps3a1	-4.05936	-0.818716	4.27462	0.0386856	0.267047
E4f1	-3.88479	1.72372	4.27101	0.038768	0.267174
Aste1	-4.34042	0.425598	4.26847	0.0388259	0.267174
Rab10	2.2807	6.87756	4.26779	0.0388413	0.267174
Trmt5	-4.06737	3.49021	4.26716	0.0388559	0.267174
Tmem8b	-4.07849	3.09943	4.26629	0.0388758	0.267174
Txnl1	2.39489	6.07678	4.26521	0.0389004	0.267174
Eif2d	-4.14147	2.02637	4.26461	0.0389141	0.267174
Postn	3.06169	4.54671	4.2606	0.0390062	0.267557
Grin2a	-3.1433	5.10152	4.25956	0.03903	0.267557
Arhgap19	2.33467	7.24445	4.25696	0.0390898	0.267665
1110032A03Rik	3.9299	4.74996	4.2553	0.039128	0.267665
Ak5	-3.72375	1.05314	4.25356	0.0391681	0.267665
Cc2d1a	2.41213	5.89678	4.25334	0.0391731	0.267665
Foxr1	-4.01265	1.74359	4.25234	0.0391962	0.267665
Hip1	-4.50571	0.709724	4.24816	0.0392928	0.268119
Ascc1	-3.66753	0.0681406	4.23709	0.0395499	0.269667
Smim15	3.47765	4.17124	4.2352	0.039594	0.26976
Cxcl13	-4.27199	3.4085	4.23166	0.0396767	0.270117
Cmpk1	2.00116	6.72107	4.22618	0.0398049	0.270563
Slc26a5	-3.88584	3.36637	4.22547	0.0398216	0.270563
Bod1l	1.53866	8.7345	4.22287	0.0398827	0.270563
Gatad2b	1.24452	11.4979	4.22256	0.0398899	0.270563
Ticam1	-4.99846	1.81834	4.22238	0.0398942	0.270563
Srfbp1	3.59153	6.07852	4.21896	0.0399747	0.270902
Mllt4	1.32881	9.4176	4.21453	0.0400792	0.270921
Ddost	-4.19973	2.16971	4.2137	0.0400989	0.270921
Stau1	-1.45266	8.22479	4.21303	0.0401146	0.270921
Dpp8	-3.9495	1.8714	4.21209	0.0401368	0.270921
Ccdc74a	3.73779	5.43366	4.21076	0.0401684	0.270921
C430002N11Rik	-3.94906	3.6589	4.21073	0.040169	0.270921
Gm19583	-4.23411	1.89241	4.20982	0.0401905	0.270921
Tbc1d22a	3.88775	1.64598	4.20823	0.0402282	0.27097
Pgbd5	-2.69145	5.49284	4.20672	0.040264	0.271005
Cdc27	1.38136	10.3032	4.20445	0.0403182	0.271165
Zfp316	-4.013	1.50062	4.20024	0.0404183	0.271633
Rbm18	1.34358	8.77553	4.19686	0.0404989	0.271637
4933427D06Rik	1.27349	10.7153	4.19609	0.0405172	0.271637
Fbxo7	2.83928	4.98217	4.19405	0.040566	0.271637
Ccdc175	-3.6019	0.356532	4.19392	0.0405691	0.271637
Dhx9	2.43491	7.10925	4.19322	0.040586	0.271637
Coq10a	3.61468	5.40112	4.1908	0.0406439	0.271637
Trpc5	-4.00668	3.49522	4.19055	0.0406499	0.271637
Zfp521	-3.84258	2.76422	4.19	0.0406632	0.271637
Adamts17	2.18337	6.74704	4.18585	0.0407629	0.272099
Ndufaf3	5.51568	3.91724	4.17955	0.0409145	0.272906
Ubap2	1.38544	9.31179	4.17708	0.0409741	0.272927
3010001F23Rik	-3.70631	0.322369	4.17688	0.040979	0.272927
Zfp759	2.61396	6.61376	4.17559	0.0410102	0.272931
Tars	-2.54234	5.60099	4.17178	0.0411026	0.273341
Lingo2	-3.10297	4.66868	4.16194	0.041342	0.274728
Top1	1.26918	10.182	4.15629	0.0414802	0.275441
Gca	-4.62739	1.46652	4.15453	0.0415233	0.275521
Adgre4	-4.31267	1.66704	4.14813	0.0416805	0.276358
Slc2a9	-3.79996	3.58295	4.14045	0.0418701	0.277409
Specc1l	1.47198	8.16372	4.12517	0.0422497	0.279716
Gtf2h5	4.6405	4.06917	4.10785	0.0426846	0.282287
Gm12372	-3.72277	0.0829558	4.10595	0.0427325	0.282287
Hoxa7	2.66128	5.77952	4.10593	0.0427332	0.282287
Setd6	-3.84755	3.2687	4.10244	0.0428213	0.28249
Aplp2	-2.53267	5.47433	4.1022	0.0428275	0.28249
N4bp1	1.35982	9.66281	4.0997	0.0428909	0.282578
Nexn	1.38511	10.5243	4.09916	0.0429044	0.282578
Efr3a	-3.60714	0.542085	4.09557	0.0429958	0.282889
Kat6b	1.77245	8.24914	4.09276	0.0430672	0.282889
Atf7ip2	3.58048	5.06433	4.09121	0.0431067	0.282889
Acp2	5.06455	3.86861	4.091	0.0431122	0.282889
Gtsf1	-2.93365	4.68827	4.08985	0.0431414	0.282889
Mid1	-3.28784	4.45035	4.08981	0.0431424	0.282889
Fat4	2.71044	5.31749	4.08727	0.0432073	0.283106
Fbxl12	-4.30693	2.53616	4.08277	0.0433227	0.283654
Gcm2	2.24843	6.92251	4.07898	0.0434198	0.28408
Cct7	-4.01641	2.68603	4.0762	0.0434913	0.284257
Gnl2	-1.89624	7.47759	4.07545	0.0435106	0.284257
Dapk1	-3.65854	1.98286	4.07315	0.0435699	0.284435
Cnot2	1.69951	8.31267	4.06998	0.0436519	0.284762
Stox2	-3.96673	2.60821	4.06756	0.0437144	0.28496
Srpk2	1.52088	7.77936	4.06001	0.0439101	0.286027
Pcmt1	-3.71996	2.46573	4.05617	0.0440101	0.286468
C2cd2	-3.64224	0.478917	4.05104	0.044144	0.286899
Mettl25	2.93076	4.98259	4.05088	0.0441483	0.286899
B4galnt3	-4.15888	2.09856	4.04987	0.0441749	0.286899
Lrpprc	-3.21797	4.44621	4.04871	0.0442052	0.286899
Fam19a2	-3.68651	3.09917	4.04619	0.0442712	0.287118
Gm7854	-4.02839	2.65274	4.04082	0.0444122	0.287452
mt-Rnr1	-1.61637	11.0431	4.04082	0.0444122	0.287452
Bscl2	1.68266	7.49768	4.04018	0.044429	0.287452
Stip1	1.39519	8.40384	4.03931	0.044452	0.287452
Snx8	3.73332	3.20079	4.03164	0.0446545	0.288551
Stx8	-4.00601	1.94169	4.02546	0.0448185	0.289325
Zfp956	-3.83678	1.0788	4.02467	0.0448393	0.289325
Noct	1.24891	9.35309	4.02237	0.0449005	0.289379
Gde1	-4.25805	1.94262	4.02184	0.0449148	0.289379
Rft1	4.48214	5.13983	4.01951	0.0449769	0.289379
Brd4	1.27538	9.08147	4.01894	0.0449921	0.289379
Nrg3	-3.49628	4.06049	4.01826	0.0450102	0.289379
Ptpn1	4.58465	2.65155	4.01527	0.0450899	0.289683
Ei24	-4.60411	1.66023	4.0136	0.0451348	0.289746
Dcp1a	1.21605	12.4315	4.01247	0.045165	0.289746
Atxn2l	1.17152	12.8424	4.00396	0.0453936	0.291003
Taf1	1.59899	7.44028	4.00141	0.0454622	0.291233
Usp22	3.94024	4.36145	3.99869	0.0455355	0.291303
D10Wsu102e	1.16678	11.0514	3.99858	0.0455386	0.291303
Katnal1	1.57469	7.48869	3.99448	0.0456495	0.291648
Mtss1	1.33195	8.96262	3.99417	0.045658	0.291648
Sh2b3	-3.79711	3.39084	3.98828	0.0458177	0.292458
2410089E03Rik	-2.92366	5.33215	3.98632	0.0458711	0.292588
Pum2	1.78758	7.8691	3.98388	0.0459376	0.292803
Ern1	1.34113	9.32251	3.98059	0.0460275	0.293166
Ston1	-3.67779	2.2021	3.97753	0.0461112	0.293489
Dennd4c	1.30877	9.1954	3.97595	0.0461544	0.293554
Sh3gl2	3.05756	4.46305	3.97472	0.0461883	0.293559
Car10	1.61734	8.22949	3.96882	0.0463504	0.294379
Zbtb7a	-4.60314	1.45716	3.95788	0.0466525	0.295882
Fnbp1	-3.71635	1.78343	3.95558	0.0467161	0.295882
U2af2	-3.67757	1.7632	3.9547	0.0467407	0.295882
Prim1	-3.49018	4.17682	3.95283	0.0467926	0.295882
Rbbp6	-2.7478	4.98952	3.95155	0.0468283	0.295882
Lmbr1l	-4.0853	1.23994	3.95151	0.0468293	0.295882
Ina	2.22318	6.03864	3.95096	0.0468447	0.295882
Slco1a5	-3.69886	2.00679	3.95066	0.046853	0.295882
Ddb1	1.20127	10.7381	3.94709	0.0469525	0.296133
Ctr9	2.43218	5.78926	3.94685	0.0469593	0.296133
Dock1	2.5959	5.86466	3.94564	0.0469929	0.296135
Dgkz	-3.68818	0.0832741	3.94233	0.0470854	0.296508
Gm34728	-4.13644	3.27177	3.94075	0.0471297	0.296577
Usp28	1.21855	9.81513	3.9384	0.0471957	0.296783
Nfkbiz	1.9095	6.79658	3.93081	0.047409	0.297746
Rbm12b1	-3.76889	1.865	3.92738	0.0475059	0.297746
Ube2r2	-3.769	2.63366	3.9272	0.047511	0.297746
Akap6	-3.47065	-0.230777	3.9271	0.0475138	0.297746
Rnf145	-3.13371	4.33136	3.92702	0.0475162	0.297746
Cfap221	2.70561	6.38643	3.92575	0.047552	0.29776
Henmt1	-3.52634	3.06024	3.92402	0.047601	0.297858
Negr1	-3.6264	0.771102	3.91503	0.0478561	0.299243
Ccdc65	4.50158	4.12177	3.91324	0.0479073	0.299341
Fam222a	-3.62998	3.65348	3.91117	0.0479663	0.299341
Spin3-ps	2.54702	5.44552	3.90991	0.0480022	0.299341
Ugt8a	-3.94794	1.6792	3.90977	0.0480062	0.299341
Dpy19l3	-2.95526	4.44969	3.9083	0.0480483	0.299393
Rnf219	1.50026	7.78135	3.89665	0.0483826	0.301097
Rbbp9	4.8226	4.50802	3.89641	0.0483894	0.301097
Patl2	-3.97507	2.58522	3.89245	0.0485036	0.301493
4732416N19Rik	2.70524	4.93275	3.89132	0.0485364	0.301493
Wdr13	-4.35601	3.44039	3.89068	0.0485547	0.301493
B530045E10Rik	-3.72572	1.81927	3.88785	0.0486368	0.301792
Tctn2	4.05955	3.44261	3.88651	0.0486754	0.301803
Gm1965	1.13862	13.4523	3.88544	0.0487064	0.301803
mt-Rnr2	-1.57479	11.9223	3.87879	0.0488998	0.302791
Dnah2	-3.67421	2.14386	3.87348	0.0490546	0.303438
Pomp	-3.83743	2.69207	3.87287	0.0490725	0.303438
0610007P14Rik	2.06086	7.05874	3.85721	0.0495325	0.30607
Arfgef2	1.94802	7.43815	3.8523	0.0496779	0.306755
Gm44015	-3.91545	-0.263498	3.8492	0.0497698	0.30711
BC005537	4.83533	3.2892	3.848	0.0498053	0.307115
C130060K24Rik	-3.95868	3.39415	3.84683	0.04984	0.307117
Spag5	1.50476	7.92955	3.84556	0.0498779	0.307138
Dcaf6	1.89028	6.71203	3.84192	0.0499863	0.307592
Xylt1	2.7464	4.84239	3.8395	0.0500584	0.307823
Smyd3	1.71304	7.2216	3.8381	0.0501002	0.307867
Ripk1	2.6985	5.41195	3.83543	0.05018	0.308145
Ccdc149	5.25941	3.72987	3.83214	0.0502788	0.308539
2610037D02Rik	-3.96755	3.05085	3.82521	0.0504871	0.309603
Tmem106c	-3.40692	0.2555	3.8221	0.0505808	0.309964
Pex5	-3.55045	0.615251	3.82059	0.0506263	0.31003
Gnl3	2.00191	6.40904	3.81497	0.0507964	0.310857
Ice1	1.40542	9.92278	3.81163	0.0508979	0.311264
Cyfip2	1.90509	7.60288	3.80897	0.0509787	0.311384
Paqr8	-4.01871	3.13566	3.80869	0.0509874	0.311384
Hs3st3a1	-3.5584	1.72478	3.789	0.0515906	0.314851
Fat3	-3.55641	3.68898	3.78507	0.0517119	0.315375
A930018P22Rik	4.5296	3.72505	3.78344	0.0517622	0.315466
Eml5	-3.9012	2.2453	3.77514	0.0520195	0.316817
Ywhag	1.45294	9.73847	3.77275	0.0520939	0.316913
Tlr5	4.89572	4.06768	3.77235	0.0521065	0.316913
1700001L05Rik	3.2816	5.21215	3.7659	0.0523078	0.317597
Nsd1	1.2252	9.26797	3.76587	0.0523087	0.317597
Actn1	1.78242	7.22884	3.76531	0.052326	0.317597
Cntrl	2.10654	6.36707	3.76013	0.0524886	0.318084
Rpgrip1l	1.74822	7.81097	3.75757	0.0525689	0.318084
Large	-4.2047	2.7729	3.75696	0.0525882	0.318084
AU022252	-3.79022	3.29016	3.75689	0.0525902	0.318084
Sec23ip	-3.15783	4.26205	3.75613	0.0526141	0.318084
Csde1	1.29083	9.59223	3.75592	0.0526208	0.318084
Sned1	-3.63778	3.99719	3.75477	0.0526569	0.318086
Nr2c2	-3.15996	3.98253	3.74315	0.0530242	0.320088
Klc1	3.69913	3.35028	3.73507	0.0532814	0.321253
Eif3i	1.48834	7.99213	3.73482	0.0532894	0.321253
Lrig3	-4.01788	-0.172199	3.73259	0.0533605	0.321464
Mrpl21	-3.95589	0.219263	3.72612	0.0535675	0.322493
Thrb	4.20683	3.88105	3.72149	0.0537163	0.323169
Mum1	-3.55126	0.696367	3.71421	0.0539513	0.324364
Nudt2	-4.01634	2.09314	3.70953	0.0541028	0.325055
Cyb5r2	2.71083	6.78015	3.70521	0.0542428	0.325676
Dstyk	1.27545	8.54432	3.70138	0.0543676	0.32607
Prrc2c	1.13533	10.9917	3.70019	0.0544062	0.32607
Pnpla6	-3.70414	3.19609	3.69982	0.0544183	0.32607
Eps8	1.1606	10.0592	3.69585	0.0545479	0.326465
Pola2	2.39232	5.62973	3.69555	0.0545576	0.326465
Asb3	-2.86384	4.56745	3.69386	0.054613	0.326577
Zfp804b	-3.47663	2.34959	3.69104	0.0547054	0.326786
Slc35f2	-3.74281	2.5495	3.69055	0.0547214	0.326786
Fbxo16	3.90019	2.36522	3.68827	0.0547965	0.327015
Rabggta	-3.94816	3.67278	3.68711	0.0548345	0.327023
Mctp1	-3.46948	1.60674	3.68365	0.0549485	0.327483
Paip1	1.21509	9.12779	3.67991	0.0550719	0.327958
Dtd1	-3.53601	-0.0469747	3.679	0.0551019	0.327958
Esyt2	1.37999	8.11285	3.67761	0.0551478	0.328012
Cox7a2l	3.45123	1.5978	3.67608	0.0551985	0.328094
Slc12a8	-3.55473	1.14177	3.67186	0.0553384	0.328706
Tbc1d14	1.35315	8.53699	3.66807	0.0554643	0.328873
Bbof1	3.57658	2.50495	3.66774	0.0554753	0.328873
Cul1	1.15106	11.6961	3.66768	0.0554775	0.328873
Nol12	4.6622	2.8812	3.66259	0.055647	0.329658
Rbm44	2.72562	6.20822	3.658	0.0558006	0.330282
Phf2	2.27477	5.74874	3.65723	0.0558265	0.330282
Celf3	4.59553	4.56732	3.6461	0.0562007	0.331981
Tbca	3.13355	5.21917	3.64589	0.0562077	0.331981
Ccdc115	1.4914	8.02268	3.64536	0.0562256	0.331981
Gm7308	3.62331	2.90948	3.64126	0.0563643	0.332386
Mmaa	-4.35889	3.31837	3.64112	0.0563689	0.332386
Zmym6	-3.53954	3.058	3.63968	0.0564179	0.332455
Slc10a6	-2.98285	4.51359	3.63643	0.0565279	0.332788
Epb41	1.25126	8.73876	3.6358	0.0565493	0.332788
Tpx2	1.25933	8.97265	3.63039	0.0567337	0.333652
Ncapg2	1.68338	7.29828	3.62921	0.0567737	0.333667
Ccdc6	1.14185	10.2614	3.627	0.0568492	0.333855
Csnk1e	1.27841	9.89247	3.62608	0.0568807	0.333855
Fam161a	-4.06556	3.5287	3.61559	0.0572405	0.335265
Col9a3	4.03526	4.77149	3.61558	0.0572409	0.335265
AW554918	1.62401	7.57884	3.61469	0.0572712	0.335265
Sp1	1.71416	7.07813	3.61468	0.0572716	0.335265
Tubgcp5	2.0918	6.59593	3.61304	0.0573284	0.335377
Stbd1	-2.74482	5.03986	3.6101	0.0574297	0.335749
Tmem8	-2.85225	4.58528	3.60354	0.0576567	0.336644
Lace1	3.17036	4.19578	3.60337	0.0576624	0.336644
Cript	-2.87458	4.76418	3.6024	0.0576963	0.336644
Gtf2e2	2.78629	5.77481	3.596	0.0579187	0.337312
Sptlc2	-3.20834	3.92819	3.59589	0.0579227	0.337312
Mnd1	-3.43249	0.972175	3.59506	0.0579517	0.337312
Syde1	3.75689	5.48046	3.59347	0.0580068	0.337312
P3h1	-3.73783	1.95656	3.59295	0.058025	0.337312
Fam69b	-4.82426	3.54424	3.59257	0.0580383	0.337312
Stard13	1.18533	10.3001	3.59072	0.058103	0.337468
Rac1	1.23013	8.9824	3.58362	0.0583519	0.338598
Ing1	-2.76794	4.77992	3.583	0.0583738	0.338598
Adtrp	2.37747	6.35066	3.57989	0.0584832	0.339012
Rfx2	-2.59314	4.99218	3.57706	0.0585828	0.339212
Tpt1	-3.13779	3.75938	3.57674	0.0585939	0.339212
Afap1l2	1.29354	9.32497	3.56981	0.0588391	0.340327
Rfx1	3.81409	5.89063	3.56913	0.058863	0.340327
Uhrf1bp1l	-1.98558	6.44257	3.568	0.0589031	0.340337
Ccl11	-4.2582	1.22779	3.5659	0.0589777	0.340408
Ccdc28a	-3.49202	1.7213	3.56499	0.0590101	0.340408
Vti1b	2.87836	4.31196	3.56443	0.0590301	0.340408
Smarca4	-2.39173	5.42649	3.5623	0.0591059	0.340625
Rps7	4.14866	5.4082	3.56067	0.0591639	0.34072
Usp13	-3.7741	1.31145	3.55968	0.0591991	0.34072
Osgepl1	2.37456	5.64594	3.55729	0.0592843	0.340858
Usp46	1.19177	9.40058	3.55687	0.0592996	0.340858
Emc3	-2.30693	5.57006	3.55425	0.0593932	0.341175
Ncoa5	2.40039	6.0996	3.5529	0.0594413	0.341231
Dvl3	1.30712	8.30989	3.54925	0.0595725	0.341764
Fbxw13	-2.58696	5.47986	3.5454	0.0597109	0.342165
Nlrc4	-3.78403	3.2481	3.54516	0.0597194	0.342165
Gm15163	-3.38574	2.43556	3.54041	0.0598906	0.342925
Ptov1	2.03151	6.38295	3.53656	0.0600299	0.343502
Cnot6	-3.21946	3.94804	3.53544	0.0600704	0.343513
Srebf2	4.33719	4.04242	3.53003	0.0602666	0.344285
Tob1	-3.81437	1.78783	3.52852	0.0603217	0.344285
Mad2l1	1.23027	8.70842	3.52768	0.060352	0.344285
Zkscan17	1.82896	7.02948	3.52746	0.0603602	0.344285
Ctnna1	1.37839	7.96995	3.52614	0.0604082	0.344338
Slc41a1	2.46915	7.0723	3.51297	0.0608902	0.346675
Zfp770	1.87121	6.6475	3.51281	0.060896	0.346675
Atxn3	3.26015	3.51473	3.51052	0.0609804	0.346933
Ccdc173	-3.8456	2.15168	3.50699	0.0611103	0.34745
Dsp	-3.33968	-0.677123	3.50081	0.0613387	0.348526
Nfatc3	3.35051	4.76151	3.49763	0.0614566	0.348933
Nudcd1	2.28067	6.06259	3.49593	0.0615199	0.348933
Nudcd3	-2.39975	5.40954	3.49474	0.0615642	0.348933
Cspp1	3.62976	3.57593	3.49466	0.0615672	0.348933
Ift122	2.16678	5.92493	3.49227	0.0616558	0.348975
Siah2	1.34071	8.07236	3.49015	0.0617349	0.348975
Gm20646	4.6432	2.64134	3.48984	0.0617465	0.348975
Gm6159	3.14297	0.0214895	3.48927	0.0617679	0.348975
Dnase1l3	2.06266	6.32424	3.48813	0.0618104	0.348975
Grid1	-3.4653	1.2507	3.48738	0.0618385	0.348975
Scaf4	1.70507	8.01185	3.48676	0.0618616	0.348975
Prdm5	-3.31595	1.11165	3.48453	0.0619449	0.348975
Gm9833	3.87951	3.61962	3.48427	0.0619547	0.348975
Fam46b	-2.39507	6.14101	3.48395	0.0619668	0.348975
Stat3	1.46452	7.9534	3.48167	0.0620519	0.349233
Ranbp3	3.33132	7.16286	3.47744	0.0622111	0.349775
Kpna7	1.39165	8.66412	3.47702	0.0622268	0.349775
Zbtb33	1.90309	7.22693	3.47427	0.0623302	0.350135
Mettl8	3.75092	5.3938	3.47262	0.0623922	0.350263
Fchsd2	2.06185	6.8565	3.46065	0.0628456	0.352585
Arhgap44	-3.54382	2.828	3.45744	0.0629679	0.353049
Cenpl	-4.05303	1.43055	3.45373	0.0631093	0.353619
Iqck	-3.41522	2.25164	3.44744	0.0633496	0.354742
Gm2788	-3.03749	4.73422	3.44504	0.063442	0.355036
Ogdh	2.3079	6.24218	3.44329	0.063509	0.355187
Evl	3.99213	5.03696	3.43527	0.0638181	0.356692
7420426K07Rik	1.27693	8.53799	3.42963	0.0640365	0.357664
Gm29096	-3.76846	2.28586	3.42768	0.064112	0.357664
Ints10	-3.13217	3.97263	3.42767	0.0641126	0.357664
Lzic	-3.62098	1.80828	3.42151	0.0643522	0.358776
Efhc1	3.88913	1.97534	3.41355	0.0646633	0.36022
Calr	-2.17129	6.30363	3.41281	0.0646922	0.36022
Tspear	5.08341	3.55402	3.40883	0.0648484	0.360641
Eif4e1b	1.40483	8.88459	3.40865	0.0648553	0.360641
Gosr2	2.06667	5.98906	3.40775	0.064891	0.360641
Ptpre	1.47853	8.12744	3.40676	0.0649299	0.360641
Tex14	2.42887	5.94685	3.40477	0.0650082	0.360665
Rrp12	-3.3375	2.04451	3.40459	0.0650154	0.360665
Gm12940	-3.73499	2.79756	3.40292	0.0650813	0.360769
Exoc4	1.35025	8.08983	3.40206	0.0651152	0.360769
Cnot10	-3.29886	3.06861	3.39976	0.065206	0.361047
Isl2	-3.51906	2.23862	3.39657	0.065332	0.36152
Slc9a3r2	-4.23992	1.34979	3.39519	0.0653867	0.361598
Gemin5	-3.35892	1.88355	3.39026	0.0655827	0.362456
Snx6	2.21214	6.10504	3.38555	0.0657703	0.36311
Iars2	4.56317	3.60799	3.38524	0.0657825	0.36311
Brip1	1.2326	8.56609	3.38068	0.065965	0.363891
Krt25	4.68257	4.01764	3.37879	0.0660407	0.364083
Ccndbp1	1.18329	9.16344	3.37093	0.0663561	0.365595
Zfp532	1.89721	6.87489	3.36896	0.0664355	0.365595
Pigg	-3.56641	0.34469	3.3689	0.0664381	0.365595
Ncoa6	1.28204	9.00742	3.36771	0.0664863	0.365633
Elp3	-3.19879	3.57538	3.36604	0.0665535	0.365777
Xrn2	1.18571	9.05983	3.36396	0.0666376	0.365996
Prpf38a	-2.90066	4.09406	3.36302	0.0666755	0.365996
Nup205	1.4567	7.51426	3.36109	0.066754	0.366161
Scarb1	3.11128	4.49728	3.36025	0.0667879	0.366161
Zfp383	2.61778	5.81992	3.35784	0.0668856	0.36647
Mfn2	3.40346	2.67813	3.35592	0.066964	0.366549
Cdyl	1.84199	6.75576	3.35546	0.0669824	0.366549
Tex9	-3.65872	2.35035	3.35349	0.0670629	0.366764
Omt2b	2.64228	5.1044	3.35037	0.0671898	0.367233
Gm15286	3.04071	5.09114	3.34525	0.0673994	0.367744
Otub1	2.47778	5.6585	3.34489	0.067414	0.367744
Pan3	1.18262	10.347	3.34483	0.0674166	0.367744
Coro1c	3.19377	4.60746	3.34389	0.0674551	0.367744
Eif2a	1.6158	7.23699	3.34297	0.0674929	0.367744
Disc1	-3.27532	2.75795	3.34203	0.0675313	0.367744
2022-03-08	-3.64527	2.80993	3.33876	0.0676656	0.367944
Rc3h1	2.0074	6.18577	3.33819	0.067689	0.367944
Dap3	-3.40365	3.01122	3.33812	0.067692	0.367944
Cd4	2.76501	6.07186	3.33535	0.0678061	0.368338
Zfp414	4.37516	5.37698	3.33397	0.0678631	0.368423
Psip1	1.25668	8.6963	3.32879	0.0680769	0.369315
Fstl5	2.9182	4.10289	3.32715	0.0681451	0.369315
Aldh7a1	2.97089	3.79172	3.32698	0.0681518	0.369315
Csrp2bp	-1.95099	6.31077	3.32005	0.0684399	0.370486
Adamts19	-3.84529	2.42165	3.31977	0.0684512	0.370486
Ncoa2	1.15085	9.23107	3.30908	0.0688983	0.372551
Gm13082	-3.60538	-0.226189	3.30864	0.0689165	0.372551
Ethe1	3.11483	3.82817	3.30513	0.0690639	0.373121
Dcaf10	2.55169	4.9014	3.30219	0.0691876	0.373426
Atp5h	-3.58902	1.21744	3.30179	0.0692043	0.373426
Cep57l1	1.45191	9.18942	3.30052	0.069258	0.37349
Rnf181	-3.30771	4.05903	3.29735	0.0693917	0.373885
Tarm1	-3.42004	1.47587	3.29599	0.0694491	0.373885
Ndufa1	-3.30611	0.19253	3.2958	0.0694574	0.373885
Npsr1	-3.65473	2.18028	3.29167	0.069632	0.374598
Whrn	3.62534	2.18116	3.28863	0.0697614	0.374924
Ambra1	1.96476	7.93234	3.2881	0.0697839	0.374924
Lats2	4.43515	3.1487	3.28658	0.0698483	0.374924
Wwc2	1.22103	9.09466	3.28529	0.0699033	0.374924
Cdk9	-3.91117	0.803441	3.28399	0.0699585	0.374924
Isca1	-3.49232	3.04845	3.28268	0.0700144	0.374924
Mlx	-3.24597	2.81509	3.28196	0.0700452	0.374924
Tspan13	-3.70931	2.25466	3.28175	0.0700543	0.374924
Slk	1.45569	8.68068	3.28134	0.0700718	0.374924
Ikzf2	5.19416	3.1623	3.27481	0.0703512	0.376193
Txndc17	-3.38797	2.1941	3.27138	0.0704983	0.376753
Bsdc1	2.52746	6.73372	3.26672	0.070699	0.377416
Platr14	-3.56264	2.40665	3.26653	0.0707071	0.377416
Fry	1.54084	7.34806	3.26353	0.0708364	0.377879
Zfp92	2.29053	6.99527	3.26245	0.0708831	0.377902
Sec22c	3.00811	3.63087	3.25715	0.0711125	0.378797
Frmpd4	-3.28913	2.02003	3.25661	0.0711361	0.378797
Hif3a	1.77284	6.56876	3.25339	0.0712759	0.379314
Cpeb4	1.77046	6.86001	3.25025	0.0714124	0.379813
Sec31a	1.11903	10.2353	3.24887	0.0714729	0.379908
T2	2.7624	4.64379	3.23868	0.0719184	0.381477
Vps4a	-3.55748	2.31739	3.23843	0.0719293	0.381477
Stk3	1.40413	7.6417	3.236	0.0720362	0.381477
Stat2	2.38394	5.46289	3.23594	0.0720391	0.381477
Ss18	1.39785	8.48208	3.23473	0.0720921	0.381477
Pcdh10	-3.57962	1.92347	3.23473	0.0720924	0.381477
Slc12a7	2.5343	6.20703	3.23424	0.0721137	0.381477
Zfp3	-3.21776	2.83926	3.23269	0.0721818	0.381477
Trim33	1.4261	7.8548	3.23245	0.0721924	0.381477
Med28	-2.59553	5.5436	3.23235	0.0721968	0.381477
Zfp160	-3.10394	4.57395	3.22752	0.0724102	0.382239
Tgfa	-3.36907	1.57034	3.22675	0.0724445	0.382239
Gli2	-2.83496	4.94072	3.22617	0.0724699	0.382239
Fmo4	3.20147	4.31103	3.22032	0.0727294	0.38338
Gng12	1.32934	7.99315	3.21802	0.0728318	0.383693
Rnmt	1.27191	8.16711	3.21528	0.0729537	0.384108
Bud13	3.01359	4.4452	3.2121	0.0730954	0.384626
Farp2	1.41014	7.5628	3.20437	0.0734419	0.386221
Ddx25	-3.26969	2.65884	3.19747	0.0737523	0.387483
Pdk1	2.25368	5.36582	3.19617	0.0738108	0.387483
Pard6b	3.48163	6.42515	3.19614	0.0738125	0.387483
Slc26a6	-3.16795	2.37934	3.19436	0.0738929	0.387676
Gna13	1.8484	6.73649	3.19316	0.073947	0.38768
Dclk2	1.24634	9.27203	3.19241	0.0739808	0.38768
Zfp820	-3.33011	1.12192	3.19086	0.0740512	0.387821
Upf2	2.05297	5.94385	3.18774	0.0741927	0.388333
Ddx17	2.25253	6.33678	3.18483	0.0743248	0.388796
Ctif	2.09729	5.8795	3.18326	0.0743962	0.388819
Arhgap21	1.25778	9.83131	3.18087	0.0745049	0.388819
Riok1	1.24143	8.54959	3.18032	0.0745303	0.388819
Dot1l	1.66962	8.05726	3.17701	0.0746813	0.388819
Raph1	1.81502	7.15709	3.1769	0.0746863	0.388819
Shoc2	-1.34902	8.44115	3.17659	0.0747007	0.388819
Chp2	-3.41529	1.50174	3.1764	0.0747091	0.388819
Zmynd8	2.09483	6.18754	3.17583	0.0747354	0.388819
Rerg	-3.63041	1.41297	3.17453	0.0747945	0.388819
Myo18a	1.95863	6.63091	3.17426	0.0748071	0.388819
Dnajc15	-3.02552	0.365814	3.1742	0.0748099	0.388819
Nmd3	1.25825	8.65588	3.16678	0.0751505	0.390361
Rnf169	1.64173	6.89274	3.16016	0.0754559	0.391677
Rora	1.95178	6.96975	3.15938	0.0754917	0.391677
Baz1b	1.11505	9.76584	3.15557	0.0756683	0.392335
Kcng2	-3.17088	3.7461	3.15474	0.0757069	0.392335
Esf1	4.28313	3.70587	3.15331	0.0757729	0.392449
Clock	1.32166	8.09733	3.15025	0.0759153	0.392958
Kat8	2.19357	6.60093	3.14884	0.075981	0.393069
Vsig10l	-3.36522	1.79359	3.14776	0.0760313	0.393101
Vrk3	4.31013	2.33636	3.14194	0.0763029	0.394276
Dph6	1.28541	10.0044	3.14092	0.0763507	0.394294
Sgcb	4.06655	2.16604	3.13929	0.0764269	0.394458
Rrbp1	-3.48385	3.74422	3.13578	0.0765916	0.394585
Dtx2	1.36392	9.34643	3.1352	0.0766191	0.394585
Pkd1l3	4.06554	2.55657	3.13466	0.0766443	0.394585
Eif6	-3.13696	2.58321	3.13327	0.0767099	0.394585
Cenpu	1.96215	6.29012	3.13315	0.0767152	0.394585
Tmem161b	3.14506	6.68096	3.13156	0.07679	0.394585
Slc48a1	-3.1963	0.608803	3.13152	0.076792	0.394585
E2f4	2.26247	7.22911	3.13122	0.0768061	0.394585
Dcaf4	-3.64805	1.15702	3.12932	0.0768958	0.394818
Gnai2	-2.42421	6.02776	3.12506	0.0770973	0.395368
Ptprk	-3.33524	2.49148	3.12466	0.0771162	0.395368
Smad9	3.47431	3.74952	3.12423	0.0771364	0.395368
1700067K01Rik	-3.53717	2.8989	3.11956	0.0773577	0.396068
Map3k12	-3.16392	3.47701	3.11888	0.07739	0.396068
Phf19	2.59624	4.76846	3.11853	0.0774064	0.396068
Epc1	1.23065	8.65939	3.09886	0.0783471	0.400651
Fam184a	1.71822	7.03035	3.0972	0.0784271	0.400829
Gm13083	3.08936	3.06968	3.09583	0.078493	0.40087
Cdh18	2.98049	3.36371	3.09517	0.0785252	0.40087
Utp14a	-3.08055	3.8971	3.09176	0.0786895	0.401395
Mad1l1	-2.70705	4.45203	3.09117	0.0787182	0.401395
Foxj2	-3.17248	3.71739	3.08728	0.0789067	0.402126
Epha3	-3.39928	2.33934	3.08618	0.0789599	0.402134
Sars	2.96561	4.24572	3.08445	0.0790438	0.402134
Lamb1	1.04318	10.6833	3.08445	0.0790438	0.402134
Ubr4	1.60832	6.93284	3.08318	0.0791056	0.402218
Fam72a	2.342	5.18683	3.08202	0.0791623	0.402277
Stk24	-1.34335	7.96788	3.08008	0.0792566	0.402449
Mis18a	-2.6892	4.30559	3.07946	0.0792867	0.402449
Shroom4	1.35043	8.20679	3.0783	0.0793436	0.402508
Polb	3.00877	4.00986	3.07103	0.0796988	0.40408
Zfp810	3.53821	4.2765	3.06548	0.0799716	0.405232
Rad54l2	1.63887	7.2454	3.06406	0.0800417	0.405356
Usp47	1.57902	8.02872	3.0589	0.0802961	0.406414
Ccdc15	2.29529	6.55672	3.05544	0.0804674	0.407008
Dhx40	-3.09159	4.35599	3.05428	0.0805248	0.407008
Dock9	1.33023	8.30693	3.05359	0.0805587	0.407008
Erlin1	2.30598	6.06983	3.05283	0.0805966	0.407008
Fkbp14	-3.42111	1.95149	3.04784	0.0808448	0.407907
Axdnd1	-3.27991	-0.0535305	3.04664	0.0809043	0.407907
Gm32996	-3.55009	0.0686899	3.04438	0.0810172	0.407907
Myrip	1.56385	7.49863	3.04417	0.0810273	0.407907
Plin3	-3.25468	0.382411	3.04337	0.0810673	0.407907
Pde3b	2.21889	6.88568	3.04291	0.0810906	0.407907
Ccng2	-3.30922	2.45225	3.04281	0.0810954	0.407907
Rtcb	-3.65545	1.95537	3.03735	0.0813688	0.408827
Ppp2r5a	-3.11172	2.57084	3.03732	0.0813702	0.408827
Esr2	-2.76824	4.29006	3.0337	0.0815519	0.409493
Cars	-3.21539	2.40071	3.03261	0.0816068	0.409493
Rnf180	-3.25987	1.22443	3.03135	0.0816702	0.409493
Fam110b	3.76125	3.57754	3.03102	0.0816869	0.409493
Fam210a	-3.12073	3.96734	3.02914	0.0817812	0.409735
Cep192	1.42321	9.33454	3.02391	0.0820456	0.410603
Fam53a	-3.23627	0.518459	3.02388	0.0820469	0.410603
Bbs5	-3.14585	2.51298	3.0193	0.0822789	0.411413
Gm10654	4.56505	2.35769	3.01886	0.0823011	0.411413
Gpcpd1	1.43337	7.50557	3.01713	0.0823892	0.411497
Emsy	1.4345	7.61781	3.01671	0.0824104	0.411497
Tmem214	-2.89927	3.76047	3.00909	0.0827986	0.413203
Nosip	2.60811	5.60173	3.00793	0.0828579	0.413268
Rsph3b	-3.27061	0.657069	3.00664	0.0829241	0.413366
Zc3h3	2.11666	5.57751	3.00556	0.0829793	0.41341
Med31	-2.2614	5.16582	3.00447	0.083035	0.413456
Noto	-3.39798	2.19535	2.99887	0.0833224	0.414581
Zfp174	-2.90545	3.73487	2.99826	0.0833542	0.414581
Slc22a5	-3.43106	2.61156	2.99581	0.08348	0.414975
Spry1	-3.30022	2.63288	2.99382	0.0835828	0.415092
Reln	-1.87625	6.16033	2.99355	0.0835968	0.415092
Mapk11	3.62101	5.4988	2.99113	0.0837215	0.415479
Gkap1	1.85513	6.52096	2.98606	0.0839844	0.41628
Bst2	-3.50623	2.05128	2.9858	0.0839977	0.41628
Wapl	1.04448	10.2656	2.98531	0.0840232	0.41628
Hsf2bp	1.98785	5.98581	2.98226	0.0841818	0.416833
Amn1	1.73558	6.77027	2.98062	0.0842667	0.416953
Bmx	3.30403	3.20766	2.97903	0.0843496	0.416953
Xpnpep3	-3.05565	3.47502	2.97866	0.0843691	0.416953
Fam208b	1.05165	10.1576	2.97819	0.0843934	0.416953
Ankrd17	1.00353	11.776	2.97703	0.084454	0.416989
Mei4	3.69411	3.59797	2.97626	0.0844944	0.416989
Ippk	1.35262	7.81958	2.97342	0.0846428	0.41749
A730082K24Rik	-1.24829	8.31232	2.97217	0.0847083	0.417551
Ube4b	1.08019	9.42953	2.97058	0.0847912	0.417551
Lbx1	2.61841	4.53534	2.97049	0.084796	0.417551
Kctd9	3.10938	5.12582	2.96571	0.0850471	0.418556
Abhd5	-3.5437	2.68243	2.96467	0.0851016	0.418593
Abca12	2.36816	5.66362	2.95753	0.0854786	0.420215
1500017E21Rik	-3.23952	0.288982	2.95358	0.0856875	0.420791
Mtf2	1.99015	6.49632	2.95353	0.0856905	0.420791
Tor1aip2	-3.47996	2.61341	2.94615	0.0860823	0.422336
Fam117b	1.2611	8.09311	2.94582	0.0860999	0.422336
Ankib1	-3.12899	3.2617	2.94224	0.0862908	0.422929
Fth1	3.91336	2.89263	2.94177	0.0863159	0.422929
Dennd3	2.57537	5.43689	2.93965	0.0864297	0.423253
Elp2	1.66762	7.80931	2.9386	0.0864858	0.423295
Ttll13	-3.45944	2.17291	2.93419	0.0867223	0.424219
Prr3	-3.49517	1.70896	2.92528	0.0872023	0.426333
Pramef6	3.2282	1.81546	2.92405	0.0872687	0.426423
Ppt1	1.78722	6.76846	2.91916	0.0875333	0.427482
Gcnt4	-1.39016	7.883	2.91725	0.0876373	0.427526
BC022960	-2.61233	4.3734	2.91722	0.0876385	0.427526
Adam32	-2.83574	4.0298	2.9134	0.0878463	0.42822
Hsp90ab1	1.10727	9.52673	2.91284	0.087877	0.42822
Enox1	-2.77051	3.86991	2.91145	0.0879529	0.42831
2810408I11Rik	2.62131	5.14005	2.90999	0.0880325	0.42831
St18	3.33152	3.90502	2.90985	0.08804	0.42831
Samd4b	2.09534	6.58624	2.90881	0.0880967	0.42835
Btaf1	1.39758	7.82964	2.9077	0.0881577	0.42835
Sestd1	1.7677	6.64791	2.9064	0.0882288	0.42835
Myh10	2.22829	5.93768	2.90618	0.0882407	0.42835
Ccnb1	1.05239	9.60769	2.90487	0.0883121	0.428463
Ranbp10	2.23853	5.192	2.90387	0.0883672	0.428496
Ncoa7	-3.27384	1.07933	2.90106	0.0885211	0.429009
Adgrv1	-2.86159	0.197304	2.89995	0.0885822	0.429072
Stim2	-2.42058	4.6508	2.89461	0.0888764	0.430262
Taf1d	-2.99242	1.84732	2.89168	0.0890381	0.430811
Cenpa	2.52305	4.98573	2.89045	0.0891059	0.430905
Ankrd49	-2.20294	5.30782	2.88774	0.0892558	0.431395
Gm42493	3.51763	4.858	2.88464	0.0894281	0.431775
Xiap	3.16081	3.48996	2.88458	0.0894314	0.431775
Cdpf1	-3.31085	1.29619	2.88366	0.0894824	0.431786
Rbfox3	3.02868	3.06158	2.88113	0.0896229	0.431948
Actr8	1.92452	6.60528	2.87939	0.0897199	0.431948
Fbxo8	1.50992	7.17687	2.87856	0.0897664	0.431948
Chchd3	-3.06858	3.18988	2.87672	0.089869	0.431948
Ikbkb	-2.99059	2.21984	2.87657	0.0898773	0.431948
Zfp819	3.58448	3.64201	2.87628	0.0898932	0.431948
Atp10a	4.05117	4.65328	2.87541	0.0899419	0.431948
Abce1	-3.47949	1.83758	2.87404	0.0900188	0.431948
Crybg3	-2.46597	5.07569	2.87265	0.0900964	0.431948
Gm29595	-3.16591	2.98747	2.87196	0.0901352	0.431948
Cbx2	1.63315	6.7789	2.87163	0.0901533	0.431948
Mfsd10	2.59474	4.47814	2.87148	0.090162	0.431948
Ssu72	2.85586	3.54812	2.87075	0.0902027	0.431948
Atic	2.41051	5.25286	2.87015	0.0902363	0.431948
Osgin1	-3.04365	2.31095	2.87002	0.0902439	0.431948
Cpa1	1.13387	9.32203	2.86805	0.0903544	0.432244
Acvr2b	4.11288	3.60852	2.865	0.0905259	0.432831
Vwa3a	-2.54058	4.35427	2.8617	0.0907115	0.433294
Ddr1	-3.45476	1.75366	2.86155	0.0907201	0.433294
Erich1	-2.9445	0.155422	2.8571	0.0909715	0.434262
Rnf19b	-2.56416	4.57119	2.85139	0.091295	0.435573
Srgap2	-3.08729	3.65175	2.85047	0.091347	0.435587
Lrrc49	2.1871	5.16693	2.84322	0.0917599	0.437322
Parp8	2.13863	5.61626	2.84125	0.0918726	0.437361
Nhej1	-1.99804	5.93852	2.84088	0.0918938	0.437361
Mapk1	1.39855	7.3058	2.8405	0.0919156	0.437361
Tpp2	1.5474	7.18881	2.83452	0.0922583	0.438757
Nek5	-3.61258	2.18249	2.83108	0.0924564	0.439272
Atf4	-3.05817	3.51125	2.82943	0.0925514	0.439272
Tmtc1	1.0851	9.50226	2.82926	0.0925609	0.439272
Dnm2	2.23414	5.65258	2.82843	0.0926089	0.439272
Tpd52l1	3.42895	4.30936	2.82835	0.0926135	0.439272
Cherp	1.29812	8.29739	2.82664	0.0927124	0.439283
Zc3h6	1.14183	8.38145	2.8266	0.0927144	0.439283
Zfp81	-2.37763	4.88417	2.82128	0.0930222	0.440435
Obox3	-3.25035	1.18222	2.82069	0.0930566	0.440435
Prpf40a	1.10741	9.17542	2.81817	0.0932028	0.440892
Asb4	2.71738	4.30024	2.81602	0.0933273	0.441099
Ccar1	1.33925	7.68016	2.81516	0.0933778	0.441099
Cul2	-3.15774	2.60565	2.81446	0.0934185	0.441099
Ckap2l	1.70788	6.78314	2.81368	0.0934639	0.441099
Noxo1	-2.5825	5.01463	2.81267	0.0935228	0.441099
Rasgrf2	3.09965	1.26325	2.8123	0.0935439	0.441099
Ddx19a	1.12319	9.46456	2.80967	0.0936978	0.441515
Sart1	3.07085	6.37613	2.80909	0.0937313	0.441515
Rorb	-2.81586	3.3805	2.80502	0.0939698	0.442404
Pla2g6	-3.09025	2.52327	2.80276	0.0941024	0.442794
Sfmbt1	1.08954	9.88781	2.80102	0.0942041	0.443038
Ubr3	1.55961	7.34102	2.79656	0.0944666	0.444038
Dnah8	1.47316	8.06546	2.79497	0.0945605	0.444244
Uimc1	-3.19088	1.91413	2.79374	0.0946328	0.44435
Foxo3	0.992089	10.8642	2.79283	0.0946868	0.444366
Ado	-3.48979	0.176044	2.792	0.0947362	0.444366
Syne1	2.26793	5.01561	2.7907	0.0948125	0.44449
Cdc34	3.20198	3.63708	2.78964	0.0948757	0.444539
Mif4gd	2.8094	3.47558	2.78878	0.0949263	0.444539
Il17rb	-3.10527	2.11261	2.78747	0.0950042	0.444539
Mrpl48	-3.16799	1.63792	2.78715	0.0950229	0.444539
Myo3a	-3.02436	1.43869	2.78413	0.0952021	0.444911
Fdx1	-3.32735	2.5162	2.78398	0.0952111	0.444911
Setd2	1.10992	9.17385	2.7827	0.0952873	0.444911
Tmem229b	-3.50944	3.07271	2.78185	0.0953383	0.444911
Peak1	1.08791	9.66732	2.78118	0.0953781	0.444911
Smg7	1.56055	7.04335	2.78077	0.0954023	0.444911
Bysl	-3.16003	1.13529	2.77604	0.0956844	0.445993
Kif20b	1.07383	10.0103	2.77394	0.0958099	0.446344
Gm13502	2.91036	0.835973	2.77296	0.0958685	0.446383
Dnaja4	2.78796	4.16545	2.77144	0.0959596	0.446482
Caprin1	1.31414	7.68539	2.77035	0.0960251	0.446482
Gtf3c6	-3.63056	4.01581	2.7701	0.0960402	0.446482
Ntng1	-3.05937	1.5379	2.76761	0.0961896	0.446832
Il10rb	-3.09478	-0.0767456	2.76717	0.096216	0.446832
Dnajc5b	3.7286	2.86431	2.76576	0.0963009	0.446993
Slc12a1	3.63319	3.37133	2.76475	0.0963619	0.446997
Cab39	2.06502	6.35267	2.76408	0.0964023	0.446997
Ppdpf	3.78986	3.21942	2.76152	0.0965566	0.447262
Xylb	1.94323	6.1533	2.76095	0.0965906	0.447262
Cap1	3.27242	4.82957	2.75984	0.0966581	0.447262
Agpat5	-3.09225	4.41744	2.75917	0.0966986	0.447262
Tsc22d4	4.52432	3.0519	2.75897	0.0967106	0.447262
Tubb5	2.13881	6.45592	2.75286	0.0970806	0.448739
1700025F24Rik	-3.07596	1.74928	2.75166	0.0971535	0.448843
Sec23a	1.92635	6.37385	2.75023	0.0972407	0.44892
Ddx19b	1.92578	7.26919	2.74887	0.0973231	0.44892
Ust	2.23165	5.67058	2.74821	0.0973636	0.44892
Lrp11	-2.74992	4.66424	2.74774	0.0973923	0.44892
Cdkn1b	3.57496	4.18073	2.74724	0.0974223	0.44892
Cntn2	-2.93493	2.37653	2.74528	0.097542	0.449239
Shb	-2.88836	2.7643	2.74061	0.0978277	0.450287
Ttc39b	1.77803	6.33641	2.7399	0.0978709	0.450287
Gm5535	3.6521	2.81195	2.73757	0.0980138	0.450381
Cpt2	-2.41196	4.51096	2.73731	0.0980299	0.450381
Gucy1a2	-2.97365	1.73998	2.73709	0.0980431	0.450381
Bcap31	-3.29915	2.29656	2.73609	0.0981047	0.450431
Enpep	4.20465	2.1413	2.73217	0.0983458	0.451305
Amd1	-2.89565	2.69591	2.73022	0.0984657	0.451623
Usp32	-2.10274	5.57691	2.72813	0.0985949	0.451916
Gm626	-3.58598	1.26413	2.72724	0.0986497	0.451916
Cpne3	2.31756	4.81157	2.72534	0.0987672	0.451916
Ing2	-3.29101	2.48376	2.72521	0.0987753	0.451916
Gm10698	2.89904	2.10423	2.72507	0.0987837	0.451916
Klhdc2	1.11785	8.64963	2.72281	0.0989235	0.452262
Tpd52	1.88245	5.99576	2.72221	0.0989609	0.452262
Dmwd	-3.40073	3.20201	2.72105	0.0990331	0.452263
Gdpgp1	-2.15713	6.14375	2.72013	0.0990901	0.452263
Zdbf2	3.64968	2.11332	2.71975	0.0991136	0.452263
Bace1	-2.55913	4.39334	2.71506	0.099405	0.453241
Rps5	3.62254	3.54063	2.71466	0.0994299	0.453241
Hmga1	-2.97864	2.7041	2.713	0.0995335	0.453481
Ift22	-2.707	5.19138	2.71146	0.0996298	0.453527
Pex3	1.52196	6.8805	2.70962	0.0997446	0.453527
Chp1	2.04417	5.68228	2.70961	0.0997452	0.453527
Gm5581	1.65173	7.36856	2.70958	0.0997474	0.453527
Scn10a	1.16927	8.20613	2.70808	0.0998408	0.45372
Ctsh	-1.98851	5.68008	2.70672	0.0999262	0.453876
A430033K04Rik	0.978415	10.4529	2.70393	0.100101	0.45444
Tmem159	3.90277	2.9703	2.70067	0.100306	0.455008
Wdr47	1.14596	8.44417	2.70031	0.100329	0.455008
Gpatch2	1.85624	6.0267	2.69005	0.100977	0.457713
Mbtps2	2.43282	6.54656	2.68707	0.101166	0.458248
Cetn2	-3.1819	1.16902	2.68628	0.101216	0.458248
Itgb5	3.18443	1.73664	2.68512	0.10129	0.458248
Iqgap2	1.01626	9.89399	2.68495	0.101301	0.458248
Foxk1	1.26255	8.10131	2.68247	0.101458	0.458688
Gm15476	-3.75723	1.75623	2.6818	0.101501	0.458688
Ppp5c	-4.18333	2.85621	2.67742	0.101781	0.45942
Slc35f3	-3.08321	2.47802	2.67695	0.101811	0.45942
Zfp616	1.16201	9.20376	2.67683	0.101818	0.45942
Zfp952	1.53515	6.9454	2.67483	0.101946	0.459555
Tcf3	2.26378	5.36177	2.67441	0.101973	0.459555
Xrcc2	-3.33484	1.83301	2.67395	0.102003	0.459555
Dut	2.99462	2.80707	2.67231	0.102108	0.459796
Arhgap12	1.05539	9.22884	2.66816	0.102374	0.460762
Pex12	2.49372	6.24835	2.66701	0.102448	0.460861
Gm42952	-2.90807	3.84076	2.66535	0.102555	0.46111
Fmn2	1.05284	11.3797	2.66191	0.102777	0.461875
Rcn2	1.43233	7.0484	2.65922	0.102951	0.462336
Tlr9	3.11668	4.35868	2.65872	0.102984	0.462336
Sc5d	-1.83746	6.09579	2.65513	0.103217	0.463148
Ttc39a	3.25749	5.25449	2.65227	0.103402	0.463596
Tpst2	4.18382	2.57628	2.6518	0.103433	0.463596
Zfp141	-2.87754	3.97362	2.65118	0.103473	0.463596
Rbm27	1.0887	9.34637	2.64854	0.103645	0.463896
Pecam1	1.45697	7.33166	2.64813	0.103672	0.463896
Naa16	1.22333	8.67356	2.64775	0.103696	0.463896
Gm9923	2.97171	3.91925	2.64439	0.103916	0.464592
Eif4g2	0.997392	9.68609	2.64377	0.103956	0.464592
Ppfibp1	1.7215	6.44216	2.64201	0.104072	0.464874
Olfr1463	-3.59687	1.06641	2.63851	0.104302	0.465667
Rock1	1.08383	9.21021	2.63721	0.104387	0.465814
Erich6b	4.13137	3.54785	2.63564	0.10449	0.465916
Txnl4b	3.1429	3.37193	2.63337	0.104639	0.465916
Ano10	2.95967	4.13523	2.63251	0.104696	0.465916
Fam161b	-3.2898	1.46559	2.63139	0.10477	0.465916
[truncated: 6,900 more rows]

## Sheet: Supplementary data 3
Supplementary data 3. 3'-UTR and open reading frame sequences used for reporter assay.
	Gene	3'-UTR sequence
	Ccnb1	CTCCAATAGACTGCTACATCTGCAGATGCAGTTGGCACCATGTGCCGCCTGTACATAGGATACCTACCGTGTTTACTTGCTCTTCAATAAAGGTTGTGACTTCTCATTTTACATAGCTTAACTCATTTGAATGTTGTTGCTTCTGAGTTTAGGCTAACGGAAGTTGTCGAATTTAGGAGTATATTAAAAACTGCATCTAGTTTTAACAGTGGATCCAACTAATGTATATATCTGTAGCCTATATGTCTATATACATCCTTCACTGTGTGTCCTTATATCATCATGTCTTCTGCCTCACTCTAGTTTAAACTCTAAATCTACCAGCTAGTCCTTTGTTCCATTTTCCAGTGGTTGCCACCTTTAACCACTGTCTCTTGGTTTGTCAACTTTCAGATCTGA…
	Ccnb2	GCACTGGACTGCCATCCTGCGCTTCTCAGATCCTGTATGTATTTTATTCTAGTTTACATCACAAACCTCTTCTCAGACTCATTTTCTAATTGTGTATTGATGAAAAATAAAGCTATTGATTTTCTTATACTATCCTGTGTATGTTTGTATACTCTACACTGAAGAAATGTAGAATGGCCTACAATAACTCTGCTCTGTATTGAAGGAAAATAAAGCTATTGATCTAC
	Golph3	CTGTCAGAATTCAATGTTTCCTTTTTCTCATGTGAACCAGTAGTTTTTCTTCTATTGACTCTGGTTTTCTGCAGTTTGTACTTTCCCACACTAATAATTGGCTTTTGTTCTACAAAATGGTGGGTGGATATTTCTTTTTGTATGTACGCAGGATTCTGCTGGTACGAGAGGCCTTCCTCTTTCTGTTTGTAACCAACCTTCTCGCCATATTGGCACCCTACCCCCTGTTGCCACTCTCACTGTTCCTGTTTTGGGTTTCTGGTGTACTGTGACCTTCAGAGTACCTCCAGCCCCCACCTCATGCACAGCGTTCTATTACCTCAGCTTGAGTCTCCCACATGTGCTTATTCACCTGGCCTTCTGCCTGCAGTTCAGACAAGTCACAGCCAGGCCTTCAAC…
	Il7	ACAGGACATGTAGTAACAACCTCCAAGAATCTACTGGTTCATATACTTGGAGAGGTTGAAACCCTTCCAGAAGTTCCTGGATGCCTCCTGCTCAAATAAGCCAAGCAGCTGAGAAATCTACAGTGAGGTATGAGATGATGGACACAGAAATGCAGCTGACTGCTGCCGTCAGCATATACATATAAAGATATATCAACTATACAGATTTTTGTAATGCAATCATGTCAACTGCAATGCTTTTAAAACCGTTCCAAATGTTTCTAACACTACAAAGTCTACAAAAAGCAAGGCTATGAAGATTCAGAGTCACCACTGTTTTCTTAGCAAAATGATGGTATGGTTAAACATTCATTGGTGAACCACTGGGGGAGTGGAACTGTCCTGTTTTAGACTGGAGAT…
	Nlrp5	AGACATGAGCCCCCTCTCCTTCACGTCCTAGCACTGCAGTATCTGTGAAATGTTTGTCTCACCTTGGAGGATGTAGCAAGAATGAAATAAACACAGCATTTAGAAAAGCA
	Thumpd1	CATGCTACCTCGGGTCTGAGATTGAAACCATCTTGAAAGGATAGGCCTTAGGGTCACTTAGGGGAACGGGAGGAGAGGATCTTGGTGCCTTCTTGTGGCTTGCTCCAAGATAGAGGGACTTTTCTTTTAATAGTGTAGGACAGAGGGCCTGAGGACCAGTTACTCTTGGCTCAGACAGGTTGTTCTGGAGCAGGGCAGTTGCTGCACTTGGGATTTTGATCTATACTTTGCTTTTAACGGCCTTTTTATTTGTTTGTTTTGAACGAGTCCCTACTGGCTATTTGCCAGTTGTACAGTGCTGTGTGCTCTTGGGATCTAAATTCACTCACAGATTTTGCTCTGCCTTCAGATTTGCGGACTTTGTCTTCACTGCCTTTTCAGTGTGCTAGCGTACAGGTG…
	Tpx2	AAGCTGCATCTATATCACAAGCATGGAGCACGCGTCTTCAGACTCACCCGCCATGTGTGGAAACACACCTGATAACTAATGGATGCCGGGTGTTTTGAAGATGACTCTACACAGCAACTTTGAAGCTAATGAGCCTCCACTCATTTAGACTTTAACCAGACTTCTTGTAGTTATTTCCTTCAGACATTAGCCGGCCCTTTCCTGTTGGTCTTAACGCTGGCTAGGATTTCAAGAATTCGTTTTGGCATAGTCTACTTTTCACCTAATCCCCCCTTATTACCCCTTATATATGTATTTTAAGCATAAAATAAAGGCAGTCAATTCCTGGGTTGTGGTTTCAGTCACAGTGTAAGTGAGAAGCAGCCAGTCTATTGGATTCCTTCTCTGTTCAAAATGCGT…
	Gene	open reading frame sequence
	Cpeb1	ATGGCTTTCTCTCTGGAAGAAGCAGCAGGAAGAATAAAGGATTGCTGGGACAACCAAGAAGTTCCTGCACTCTCTACATGTAGCAATGCCAATATCTTTCGAAGGATAAATGCCATTTTGGATGATTCACTGGACTTCAGTAAAGTCTGTACAACACCTATAAATCGAGGAATTCATGATCAGTTGCCAGCAGACTTCCAGGACTCTGAAGAAACAGTTACAAGCAGGATGCTTTTCCCCACCTCTGCGCAAGAATCTCCCCGTGGCCTCCCAGATGCAAATGGCTTGTGCCTTGGCCTGCAGTCCCTCAGTCTGACTGGCTGGGACCGACCCTGGAGCACCCAGGACTCAGACTCCTCAGCCCAGAGCAGCACACAGTCAGTATTAAGCATGCTCCAA…

## Sheet: Supplementary data 4
Supplementary Data 4. Primer sequences used for reporter assay.
	name	Primer
	Ccnb1 3'-UTR Fw	CACCATCACCATTGACTCCAATAGAC
	Ccnb1 3'-UTR Rev	GATCAGCGGGTTTAAACAAGCTTTCC
	Ccnb1 3'-UTR YFP Fw	GGAAAGCTTGTTTAAACCCGCTGATC
	Ccnb1 3'-UTR YFP Rev	GTCTATTGGAGTCAATGGTGATGGTG
	Ccnb2 3'-UTR FW	CACCATCACCATTGAGCACTGGAC
	Ccnb2 3'-UTR Rev	AGCGGGTTTAAACGTAGATCAATAGC
	Ccnb2 3'-UTR YFP Fw	GCTATTGATCTACGTTTAAACCCGCT
	Ccnb2 3'-UTR YFP Rev	GTCCAGTGCTCAATGGTGATGGTG
	Golph3 3'-UTR Fw	CACCATCACCATTGACTGTCAGAATTCAATGTTTCC
	Golph3 3'-UTR Rev	GGCTGATCAGCGGTAACAAAATTAAATTTTC
	Golph3 3'-UTR YFP Fw	GAAAATTTAATTTTGTTACCGCTGATCAGCC
	Golph3 3'-UTR YFP Rev	GAATTCTGACAGTCAATGGTGATGGTG
	Il7 3'-UTR Fw	CATCACCATTGAACAGGACATGTAGTAACAACC
	Il7 3'-UTR Rev	CTGATCAGCGGAAAATATTATCCTTTATTTTGCCAAAATC
	Il7 3'-UTR YFP Fw	GATAATATTTTCCGCTGATCAGCCtcg
	Il7 3'-UTR YFP Rev	CATGTCCTGTTCAATGGTGATGGTGATG
	Nlrp5 3'-UTR Fw	CACCATCACCATTGAGACATGAGCC
	Nlrp5 3'-UTR Rev	GATCAGCGGTGCTTTTCTAAATGC
	Nlrp5 3'-UTR YFP Fw	GCATTTAGAAAAGCACCGCTGATC
	Nlrp5 3'-UTR YFP Rev	GGCTCATGTCTCAATGGTGATGGTG
	Tpx2 3'-UTR Fw	CACCATCACCATTGAAAGCTGCATCTATATCAC
	Tpx2 3'-UTR Rev	GATCAGCGGATAAACAACATTTAATTGGGGC
	Tpx2 3'-UTR YFP Fw	GCCCCAATTAAATGTTGTTTATCCGCTGATC
	Tpx2 3'-UTR YFP Rev	GATGCAGCTTTCAATGGTGATGGTG
	Thumpd1 3'-UTR Fw	CATCACCATTGA CATGCTACCTCGGGTCTG
	Thumpd1 3'-UTR Rev	CTGATCAGCGGACAGAACAAATTCATTTTTATTTTTTAAAATATCAG
	Thumpd1 3'-UTR YFP Fw	GAATTTGTTCTGTCCGCTGATCAGCCTCG
	Thumpd1 3'-UTR YFP Rev	GAGGTAGCATGTCAATGGTGATGGTGATGATG
	Cpeb1 ORF Rev	CAGCGGGTTTAAACTC
	T7 Fw	GAGAACCCACTGCTTAC
	Vector Fw	CTTGACGAGTTCTTCTGAGCGGGAC
	Vector Rev	GTCCCGCTCAGAAGAACTCGTCAAG
