# Supplementary material for: CPEB1-dependent disruption of the mRNA translation program in oocytes during maternal aging
Source: Nat Commun. 2023 Jan 26;14:416. doi: 10.1038/s41467-023-35994-3 (PMC9877008; doi:10.1038/s41467-023-35994-3)
Supplement: Supplementary file 5 — Source Data [file 41467_2023_35994_MOESM5_ESM.xlsx]

## Sheet: Fig. 1d
Fig. 1d
	Input				TE
	young	old			young	old
Mrpl1	0.3049	0.1944		Mrpl1	20.35	10.92
Mrpl10	0.5974	1.133		Mrpl10	19.99	12.13
Mrpl11	1.643	0.474		Mrpl11	1.03	6.726
Mrpl13	18.53	0		Mrpl13	1.121	29.83
Mrpl16	1.059	0.0158		Mrpl16	9.346	17.84
Mrpl18	0.8078	1.92		Mrpl18	40.87	41.28
Mrpl21	0.4448	0.02276		Mrpl21	4.672	5.448
Mrpl22	4.781	0.8495		Mrpl22	6.695	2.171
Mrpl24	0.2326	0.2649		Mrpl24	4.025	16.38
Mrpl3	1.658	1.215		Mrpl3	28.78	29.78
Mrpl30	0.1746	0.2833		Mrpl30	11.33	4.481
Mrpl32	0.6886	0.781		Mrpl32	43.66	34.61
Mrpl34	0.391	0.1417		Mrpl34	12.87	9.453
Mrpl35	0.8549	2.501		Mrpl35	39.69	48.32
Mrpl37	0.4549	1.508		Mrpl37	16.42	18.33
Mrpl38	2.373	0.005077		Mrpl38	5.54	19.44
Mrpl39	2.486	1.453		Mrpl39	10.07	23.63
Mrpl4	0.5431	2.178		Mrpl4	5.895	5.548
Mrpl44	1.033	1.742		Mrpl44	12.75	10.38
Mrpl45	0.07343	0.043		Mrpl45	13.82	8.019
Mrpl46	0.3388	0.01037		Mrpl46	8.164	2.936
Mrpl47	0.4835	0.1278		Mrpl47	27.84	26.59
Mrpl48	1.443	0.03948		Mrpl48	9.181	12.82
Mrpl49	14.25	0.008733		Mrpl49	0.1306	4.805
Mrpl50	1.969	2.804		Mrpl50	6.213	4.558
Mrpl51	0.5318	0.3883		Mrpl51	5.411	43.04
Mrpl55	1.805	3.954		Mrpl55	1.594	0.788
Mrpl57	17.13	0.01196		Mrpl57	3.786	0.8367
Mrpl9	0.5256	1.233		Mrpl9	12.69	1.92
Mrps14	1.109	0.02503		Mrps14	9.581	2.342
Mrps15	0.4314	1.412		Mrps15	4.823	2.573
Mrps2	0.6239	0.7652		Mrps2	90.38	47.47
Mrps22	0.6606	0.9679		Mrps22	63.76	37.34
Mrps23	1.106	7.662		Mrps23	10.59	1.276
Mrps25	0.6992	0.761		Mrps25	18.89	23.7
Mrps27	0.8787	0.1302		Mrps27	9.59	14.06
Mrps31	0.3796	1.889		Mrps31	44.24	63.44
Mrps33	0.3135	2.61		Mrps33	12.53	4.08
Mrps35	4.363	0.008237		Mrps35	11.49	7.604
Mrps36	0.2652	0.1749		Mrps36	16.95	12.58
Mrps5	2.516	1.849		Mrps5	13.64	4.45
Mrps6	3.405	8.968		Mrps6	2.679	2.27
Mrps9	1.119	0.04741		Mrps9	5.837	2.502

## Sheet: Fig. 2b
Fig. 2b YFP/mCherry Tpx2 young vs old
Time after GVBD (hr)	Young (n=64)
-2		0.146441		0.099284	0.194099	0.116281	0.186407	0.144479		0.268027			0.100637	0.0911467			0.118012	0.187632	0.124379					0.125616			0.0806374	0.195297		0.104973			0.107918	0.103764	0.11334		0.092404					0.126572	0.312318
-1.75		0.149345		0.100803	0.20057	0.11768	0.189793	0.150173		0.277658	0.244295		0.101359	0.0946213			0.100634	0.184909	0.12365	0.0900651			0.149369	0.145527	0.13658		0.0791534	0.19699		0.112547		0.0909295	0.111909	0.0803831	0.100103	0.123659	0.103528	0.051016			0.11271	0.136465	0.292833	0.256283
-1.5	0.10478	0.154954		0.105903	0.196379	0.120684	0.195809	0.155945	0.236346	0.274662	0.24522	0.105779	0.105308	0.0955017		0.174596	0.101093	0.198328	0.12342	0.0979778	0.0668051		0.150135	0.146017	0.160163		0.0812023	0.204391	0.0955663	0.113976	0.138453	0.0940086	0.104801	0.10084	0.112843	0.122201	0.10189	0.056658	0.095075		0.109754	0.140468	0.28769	0.27688	0.13953	0.173612		0.096168
-1.25	0.109197	0.159185		0.108681	0.201727	0.122563	0.202476	0.156737	0.241421	0.286093	0.259177	0.102781	0.101374	0.0986155	0.0790372	0.186018	0.113781	0.212375	0.131936	0.0956423	0.0658677	0.0728627	0.160186	0.146814	0.149618	0.0761211	0.0772231	0.217923	0.0995396	0.120077	0.138926	0.0892536	0.108032	0.0903575	0.10742	0.131863	0.11972	0.056124	0.096874	0.151311	0.112116	0.13589	0.299271	0.269675	0.159004	0.196893		0.092991	0.105087
-1	0.111652	0.156738	0.105835	0.110808	0.211234	0.125077	0.205648	0.155333	0.243383	0.302405	0.27702	0.114428	0.112301	0.103273	0.0806217	0.173465	0.112682	0.222233	0.124091	0.0988989	0.0764488	0.0851342	0.156975	0.146934	0.149868	0.0757892	0.0798319	0.22271	0.0894857	0.125537	0.138201	0.0990091	0.105051	0.0906887	0.113911	0.134135	0.113875	0.05673	0.107888	0.152975	0.116829	0.147521	0.306987	0.294357	0.15462	0.195884	0.131243	0.089685	0.115957
-0.75	0.122069	0.162529	0.111863	0.112736	0.204072	0.127739	0.213046	0.163656	0.250488	0.296376	0.269706	0.11621	0.115571	0.0998681	0.079725	0.180558	0.109246	0.226902	0.139474	0.118066	0.0644919	0.0746795	0.168132	0.149003	0.156947	0.0726296	0.0803713	0.231063	0.100243	0.12515	0.14497	0.106553	0.118654	0.107721	0.121574	0.139078	0.102997	0.05982	0.097385	0.158427	0.116462	0.129957	0.307335	0.288303	0.15955	0.184317	0.125472	0.10894	0.128707
-0.5	0.123513	0.166069	0.114767	0.116936	0.206582	0.129778	0.209517	0.162608	0.255188	0.303551	0.271148	0.119623	0.116549	0.102776	0.0945891	0.195465	0.110888	0.247433	0.132622	0.104713	0.0713932	0.0842337	0.163246	0.147235	0.144886	0.0776635	0.0789927	0.226367	0.100191	0.123676	0.149342	0.100036	0.121946	0.108866	0.131004	0.14217	0.123017	0.063224	0.10865	0.17336	0.110351	0.13263	0.326449	0.315469	0.162911	0.193449	0.130359	0.09879	0.117272
-0.25	0.125047	0.170801	0.114581	0.117633	0.208713	0.132803	0.213036	0.164874	0.24068	0.309747	0.275883	0.122074	0.121732	0.112833	0.092183	0.192882	0.118132	0.238697	0.138662	0.113195	0.0747258	0.092317	0.172663	0.168454	0.158604	0.0750825	0.0796171	0.237846	0.0978556	0.125355	0.149885	0.108518	0.109245	0.10006	0.128713	0.143828	0.117032	0.064469	0.10161	0.183305	0.12305	0.148354	0.328888	0.285816	0.159822	0.214533	0.129253	0.099296	0.123944
0	0.130998	0.17202	0.116279	0.117831	0.208889	0.135189	0.217135	0.166543	0.250136	0.315053	0.289094	0.122631	0.125475	0.119137	0.0949659	0.196368	0.127762	0.24857	0.148527	0.1154	0.0762641	0.0845123	0.171566	0.163041	0.152398	0.0779353	0.0902739	0.242976	0.101948	0.121696	0.156237	0.109542	0.124925	0.116596	0.128097	0.14083	0.119349	0.063294	0.100461	0.183052	0.13398	0.142294	0.336533	0.306084	0.166574	0.204295	0.126512	0.096185	0.132127
0.25	0.13034	0.170039	0.121066	0.120781	0.210034	0.138157	0.213918	0.16732	0.262561	0.32399	0.289674	0.130905	0.128673	0.111855	0.0985041	0.200788	0.127405	0.243046	0.144326	0.121573	0.0818765	0.0912437	0.173208	0.160717	0.161286	0.0824471	0.0776292	0.246676	0.11245	0.132042	0.158597	0.111795	0.101429	0.112214	0.129965	0.143122	0.132112	0.068287	0.09564	0.183988	0.128916	0.154836	0.344527	0.350341	0.171794	0.220226	0.139573	0.108181	0.136315
0.5	0.132044	0.172111	0.122763	0.126142	0.220937	0.141919	0.221637	0.168901	0.257236	0.325846	0.296452	0.135536	0.134961	0.116028	0.114163	0.201674	0.124074	0.255105	0.151066	0.122216	0.0817711	0.092099	0.167661	0.157239	0.166909	0.0820466	0.0799477	0.257892	0.11029	0.124135	0.160685	0.119411	0.121759	0.111696	0.141414	0.155372	0.128272	0.065389	0.113909	0.192878	0.137643	0.140358	0.353243	0.364057	0.196679	0.22755	0.140135	0.10981	0.146532
0.75	0.135516	0.176002	0.125642	0.126851	0.219413	0.146332	0.220299	0.181101	0.260814	0.337459	0.29746	0.129563	0.120568	0.121235	0.116742	0.204143	0.143021	0.255385	0.155616	0.131959	0.0760722	0.0946588	0.174173	0.171824	0.161749	0.0879453	0.0770366	0.256631	0.112265	0.138454	0.166895	0.114793	0.117773	0.116764	0.143922	0.151454	0.122448	0.067926	0.108779	0.216115	0.136097	0.148837	0.374893	0.343567	0.18883	0.240065	0.149235	0.107498	0.150502
1	0.131114	0.183903	0.126125	0.135993	0.222567	0.148088	0.231964	0.178298	0.270691	0.339905	0.309767	0.135389	0.135549	0.122014	0.114725	0.210033	0.138825	0.266835	0.149035	0.129751	0.0831174	0.0965069	0.179898	0.177223	0.171352	0.0937115	0.0911757	0.265853	0.126148	0.143614	0.165199	0.126053	0.134265	0.125527	0.145326	0.155507	0.136025	0.068346	0.115713	0.209775	0.135443	0.163207	0.359106	0.328673	0.196601	0.228697	0.172478	0.111375	0.148829
1.25	0.137553	0.18557	0.134449	0.133202	0.223359	0.151264	0.227171	0.183565	0.277125	0.343186	0.307114	0.13566	0.134033	0.119874	0.113612	0.21921	0.134036	0.267536	0.163053	0.138958	0.0811299	0.10346	0.187546	0.176936	0.181305	0.0886713	0.093672	0.260517	0.126374	0.13753	0.172475	0.129988	0.139072	0.126609	0.15991	0.159234	0.128529	0.068103	0.110723	0.217587	0.15749	0.152826	0.368297	0.352362	0.194803	0.247736	0.166969	0.108119	0.158231
1.5	0.145247	0.193713	0.136279	0.137275	0.2328	0.152726	0.224634	0.191475	0.277877	0.362305	0.321639	0.136012	0.137498	0.133079	0.115717	0.226034	0.138418	0.269248	0.16235	0.144496	0.0876649	0.10168	0.189818	0.178594	0.170606	0.0907066	0.0988906	0.266624	0.122483	0.137042	0.176976	0.124593	0.139887	0.128272	0.152031	0.159333	0.129856	0.070782	0.108171	0.215717	0.150539	0.165604	0.366974	0.359559	0.214866	0.256898	0.174976	0.11245	0.161279
1.75	0.144579	0.199402	0.136188	0.142726	0.243862	0.15404	0.228468	0.194097	0.292119	0.352403	0.31875	0.135483	0.142852	0.128785	0.120122	0.21657	0.137417	0.275425	0.170093	0.141747	0.0884753	0.108968	0.193729	0.189713	0.175569	0.0940498	0.0923809	0.278129	0.138836	0.143236	0.177619	0.124222	0.155677	0.124649	0.160193	0.171565	0.140509	0.073941	0.118999	0.229229	0.158365	0.168477	0.402521	0.35412	0.204447	0.261705	0.162738	0.118833	0.161578
2	0.145862	0.207371	0.136885	0.143706	0.239905	0.154169	0.233576	0.195002	0.298504	0.36385	0.334185	0.143009	0.142674	0.133171	0.119237	0.232543	0.156179	0.279466	0.164368	0.143501	0.0929842	0.108421	0.189231	0.167667	0.186509	0.088984	0.0911063	0.270732	0.125865	0.14356	0.180699	0.128684	0.129854	0.129912	0.155279	0.18108	0.132665	0.075593	0.118793	0.232573	0.166859	0.18088	0.387871	0.383314	0.210083	0.267371	0.175478	0.119799	0.166366
2.25	0.147336	0.214284	0.136591	0.145767	0.241128	0.156798	0.233728	0.204291	0.302079	0.377381	0.347507	0.137515	0.145975	0.137051	0.128699	0.234352	0.144004	0.284488	0.165843	0.143013	0.0967536	0.102297	0.204247	0.181709	0.194151	0.0894746	0.102107	0.280155	0.121556	0.150853	0.183511	0.1265	0.146822	0.131505	0.162306	0.183421	0.129077	0.077479	0.128234	0.238364	0.168415	0.170879	0.379797	0.388991	0.209305	0.264798	0.180391	0.129224	0.169219
2.5	0.150722	0.215028	0.138833	0.150974	0.250493	0.159545	0.237443	0.198614	0.303576	0.378602	0.340286	0.146706	0.145187	0.135166	0.118905	0.235535	0.152613	0.278989	0.172079	0.15875	0.103893	0.104827	0.209962	0.178411	0.190901	0.0956289	0.107079	0.288891	0.137107	0.147388	0.190802	0.144508	0.134365	0.147451	0.167124	0.18222	0.137643	0.080173	0.130692	0.248182	0.183942	0.184715	0.399514	0.375911	0.225804	0.278864	0.183223	0.131764	0.177234
2.75	0.155319	0.221202	0.144522	0.152525	0.250378	0.161518	0.234659	0.201868	0.30687	0.376442	0.370429	0.148511	0.146147	0.132963	0.136299	0.239272	0.159192	0.287004	0.181328	0.150229	0.103065	0.116742	0.206932	0.180457	0.200334	0.0990846	0.0996932	0.290948	0.14027	0.152953	0.19323	0.137597	0.146023	0.135164	0.170036	0.190929	0.136346	0.079818	0.1267	0.253062	0.179147	0.169326	0.387147	0.379712	0.223456	0.288268	0.177472	0.142192	0.17844
3	0.157213	0.227959	0.146221	0.157311	0.257436	0.163515	0.241352	0.203604	0.319656	0.386366	0.363707	0.152767	0.148062	0.143409	0.138813	0.24952	0.168574	0.296406	0.183747	0.154567	0.103815	0.101996	0.202593	0.193864	0.194881	0.100862	0.109854	0.302069	0.144937	0.152463	0.193366	0.133833	0.153353	0.148682	0.172051	0.182686	0.136737	0.08339	0.127503	0.249561	0.178654	0.176178	0.396886	0.389993	0.222107	0.299181	0.188404	0.137419	0.192071
3.25	0.155442	0.229242	0.146504	0.157044	0.256227	0.167656	0.236097	0.202487	0.322191	0.385248	0.363234	0.15817	0.153886	0.143572	0.1434	0.25026	0.163422	0.300507	0.18982	0.1612	0.0999976	0.11146	0.219803	0.186564	0.182848	0.105141	0.108297	0.309794	0.134197	0.157806	0.196604	0.141974	0.144811	0.143015	0.184041	0.193599	0.157011	0.084465	0.134604	0.264325	0.174468	0.195927	0.429819	0.394054	0.215971	0.291551	0.202105	0.138007	0.181233
3.5	0.160113	0.232239	0.149658	0.158141	0.25414	0.168365	0.242232	0.204697	0.327236	0.394578	0.379043	0.141274	0.155622	0.148143	0.141193	0.251921	0.163843	0.306544	0.194987	0.153042	0.107337	0.106793	0.213639	0.17777	0.190761	0.104854	0.111643	0.324123	0.14258	0.156977	0.201379	0.143778	0.153318	0.146823	0.172707	0.194735	0.142896	0.08618	0.145401	0.25575	0.175279	0.196641	0.402583	0.372505	0.215702	0.28873	0.200543	0.142792	0.187038
3.75	0.163506	0.237201	0.145286	0.165368	0.247606	0.166933	0.239054	0.211182	0.335455	0.398855	0.363365	0.151502	0.158988	0.150317	0.145728	0.273881	0.16824	0.305141	0.192687	0.170786	0.11181	0.119149	0.228462	0.196511	0.199279	0.103048	0.108645	0.3185	0.1452	0.163729	0.204352	0.136034	0.166919	0.138176	0.186262	0.209615	0.146356	0.088745	0.131678	0.264132	0.185379	0.198363	0.42261	0.407387	0.221484	0.290599	0.189453	0.148545	0.191082
4	0.165187	0.244039	0.147705	0.16752	0.267035	0.171332	0.244312	0.211134	0.326382	0.404599	0.375753	0.152512	0.163678	0.144533	0.144724	0.263235	0.168069	0.304255	0.199824	0.166156	0.113696	0.112475	0.232904	0.201315	0.189926	0.110569	0.113942	0.328319	0.149287	0.153846	0.206419	0.14732	0.167656	0.151956	0.184159	0.20847	0.161669	0.088479	0.147759	0.258043	0.185211	0.196534	0.418405	0.413185	0.211664	0.301966	0.204205	0.148881	0.190754
4.25	0.162733	0.241295	0.147198	0.166383	0.277485	0.174276	0.253105	0.213877	0.336043	0.41236	0.394681	0.154048	0.165386	0.151007	0.146965	0.276731	0.170886	0.307431	0.207301	0.170294	0.114413	0.107234	0.234896	0.206048	0.208466	0.11747	0.121156	0.336062	0.14746	0.161291	0.209134	0.154427	0.164022	0.154468	0.186138	0.20814	0.154916	0.090987	0.1465	0.2667	0.196437	0.206089	0.435345	0.393209	0.210172	0.311646	0.194763	0.146142	0.200283
4.5	0.170588	0.2428	0.151924	0.170858	0.256087	0.179311	0.249407	0.216315	0.342009	0.415737	0.390851	0.161118	0.168256	0.151519	0.157014	0.262656	0.183097	0.308891	0.20525	0.17705	0.111882	0.126899	0.243707	0.208154	0.1913	0.104891	0.119534	0.344586	0.156903	0.174331	0.214375	0.157709	0.164382	0.151237	0.190069	0.212794	0.151256	0.093753	0.148326	0.276847	0.201058	0.207414	0.431768	0.406104	0.223841	0.319892	0.208621	0.152175	0.197446
4.75	0.170764	0.246109	0.151036	0.168522	0.264511	0.182102	0.254743	0.218626	0.339899	0.411194	0.387938	0.169688	0.169542	0.159529	0.145629	0.278584	0.18273	0.320683	0.203451	0.186163	0.119275	0.124099	0.247607	0.210104	0.19543	0.117898	0.12144	0.3537	0.164185	0.175196	0.218746	0.153716	0.184462	0.183335	0.200356	0.219361	0.15962	0.094959	0.162816	0.28005	0.205571	0.210656	0.431048	0.416031	0.22956	0.310396	0.213808	0.163826	0.205665
5	0.174033	0.25083	0.155484	0.171254	0.260061	0.185199	0.260746	0.225563	0.348618	0.423596	0.389694	0.161929	0.174473	0.159476	0.157722	0.280987	0.192121	0.327066	0.214054	0.191534	0.127372	0.1153	0.242133	0.211727	0.200443	0.11713	0.125347	0.345903	0.166534	0.172691	0.217717	0.154913	0.16594	0.174975	0.203705	0.227265	0.165498	0.099156	0.157053	0.275441	0.204271	0.207052	0.420764	0.424613	0.239473	0.324437	0.209914	0.169699	0.201983
5.25	0.172866	0.258436	0.156548	0.175064	0.269299	0.188374	0.26213	0.22635	0.363279	0.43518	0.387973	0.173269	0.16927	0.165721	0.163484	0.28753	0.190528	0.323709	0.218629	0.185204	0.12959	0.123219	0.245743	0.208059	0.184887	0.123798	0.133408	0.350578	0.166749	0.182757	0.224609	0.165347	0.176185	0.17583	0.205431	0.226962	0.180632	0.101868	0.164666	0.291466	0.218068	0.212189	0.4467	0.417834	0.241664	0.331289	0.23199	0.172058	0.200542
5.5	0.175309	0.260272	0.157008	0.178814	0.28372	0.188908	0.256243	0.224253	0.359249	0.425367	0.395229	0.173727	0.174533	0.164671	0.163853	0.296296	0.187432	0.322247	0.216566	0.197461	0.12954	0.129717	0.256766	0.218816	0.206267	0.119968	0.133079	0.354377	0.163998	0.181007	0.229675	0.17297	0.181884	0.182973	0.205582	0.237671	0.174185	0.105891	0.167525	0.292567	0.218671	0.229052	0.455257	0.435419	0.235471	0.330709	0.223187	0.17068	0.222211
5.75	0.185818	0.260387	0.15614	0.177996	0.273049	0.194543	0.267211	0.223937	0.368801	0.443428	0.392542	0.186855	0.182962	0.173861	0.172811	0.305492	0.190597	0.323287	0.219811	0.196565	0.139626	0.124015	0.256057	0.227421	0.209678	0.126497	0.131891	0.359086	0.166344	0.179232	0.232146	0.170532	0.202221	0.190536	0.215127	0.234383	0.173664	0.108958	0.170662	0.297677	0.223879	0.230299	0.474113	0.426483	0.238732	0.350941	0.224651	0.179673	0.213108
6	0.184557	0.267315	0.160133	0.182844	0.281177	0.200419	0.269261	0.228689	0.365048	0.441473	0.397271	0.181707	0.181889	0.171191	0.166693	0.315978	0.201731	0.33528	0.217609	0.200672	0.146797	0.129115	0.265225	0.223033	0.207069	0.138992	0.1401	0.351671	0.176011	0.197262	0.230743	0.186024	0.201605	0.193151	0.221315	0.250219	0.186891	0.111669	0.173675	0.29892	0.238247	0.211126	0.467567	0.452989	0.245563	0.358596	0.230841	0.188429	0.230331
6.25	0.185819	0.26855	0.161347	0.191655	0.281369	0.204276	0.268896	0.2365	0.368829	0.447334	0.406973	0.182371	0.189005	0.174384	0.170057	0.314326	0.196344	0.333581	0.223673	0.200442	0.148723	0.128509	0.25454	0.228414	0.210699	0.139382	0.140705	0.364213	0.179304	0.183511	0.239351	0.171241	0.189384	0.187843	0.225229	0.253628	0.178935	0.112593	0.177017	0.291005	0.23616	0.21653	0.477324	0.442261	0.243224	0.351222	0.242612	0.18639	0.225132
6.5	0.189868	0.275117	0.17475	0.189236	0.291879	0.205947	0.274189	0.241464	0.379668	0.455943	0.411812	0.19167	0.189432	0.190803	0.171756	0.303355	0.207598	0.340982	0.22724	0.209787	0.141713	0.136357	0.274682	0.226688	0.226054	0.142286	0.139539	0.37315	0.179414	0.190937	0.235907	0.170079	0.197154	0.194191	0.239355	0.254339	0.190231	0.116371	0.182985	0.31303	0.247808	0.240822	0.476535	0.456779	0.249217	0.367726	0.22676	0.195474	0.223604
6.75	0.190254	0.273931	0.17864	0.196087	0.287842	0.211616	0.270795	0.24093	0.390819	0.452438	0.41814	0.193865	0.191126	0.183119	0.187088	0.320119	0.206243	0.339891	0.215794	0.212488	0.154485	0.136029	0.277622	0.251197	0.227534	0.139288	0.14586	0.374768	0.181103	0.197919	0.237685	0.176731	0.208257	0.180867	0.227003	0.267046	0.192348	0.118264	0.179567	0.316018	0.246638	0.218778	0.474171	0.442745	0.271407	0.374526	0.247117	0.208892	0.231292
7	0.19947	0.277793	0.178023	0.201858	0.293191	0.212577	0.283818	0.242874	0.395645	0.46357	0.422751	0.19826	0.191019	0.180856	0.182727	0.331894	0.205774	0.343145	0.232957	0.202246	0.145874	0.154234	0.274253	0.247395	0.212436	0.148376	0.147182	0.381652	0.18091	0.199518	0.244623	0.178234	0.214387	0.215756	0.232145	0.269046	0.193363	0.124424	0.184153	0.321263	0.245534	0.224659	0.471483	0.457418	0.259368	0.367289	0.253198	0.197609	0.235151
7.25	0.199775	0.280539	0.183282	0.202404	0.293304	0.215735	0.28256	0.254311	0.408605	0.466912	0.413668	0.209576	0.198738	0.189707	0.190172	0.334384	0.218363	0.352587	0.238189	0.209234	0.153674	0.158916	0.277268	0.254482	0.217966	0.149368	0.156826	0.38489	0.197874	0.195485	0.246101	0.180849	0.221029	0.205596	0.242918	0.27158	0.190576	0.124953	0.197762	0.32614	0.255411	0.237536	0.496351	0.461045	0.275484	0.358208	0.250456	0.208718	0.251706
7.5	0.197934	0.285798	0.190693	0.206024	0.290953	0.218232	0.285797	0.259225	0.407844	0.467098	0.425903	0.216113	0.198578	0.192526	0.182045	0.333895	0.219342	0.352262	0.236007	0.230602	0.155109	0.154183	0.277832	0.245626	0.240084	0.152656	0.15555	0.381674	0.195379	0.210694	0.247682	0.189566	0.214445	0.186784	0.249925	0.265919	0.20377	0.129696	0.190228	0.339327	0.245013	0.244381	0.506323	0.456127	0.273053	0.38437	0.25294	0.207309	0.251595
7.75	0.203114	0.285286	0.191655	0.210005	0.29454	0.221328	0.29364	0.258647	0.398774	0.493267	0.425264	0.206067	0.20325	0.197796	0.191355	0.338432	0.220498	0.351552	0.23246	0.222366	0.153713	0.15189	0.29118	0.245051	0.23203	0.156295	0.165524	0.387082	0.201766	0.207111	0.258238	0.195908	0.214364	0.209582	0.256486	0.290547	0.20218	0.133785	0.198758	0.333614	0.270342	0.24868	0.494355	0.489834	0.275144	0.379654	0.265517	0.22193	0.249356
8	0.204135	0.284639	0.19516	0.210479	0.297652	0.225771	0.297629	0.260304	0.400846	0.490561	0.437829	0.221517	0.203326	0.209038	0.205595	0.3497	0.237493	0.360584	0.245332	0.235102	0.166863	0.159871	0.288376	0.259045	0.230239	0.17024	0.15544	0.388206	0.201444	0.203584	0.259048	0.179069	0.240499	0.205692	0.264352	0.29512	0.224304	0.136579	0.197705	0.340882	0.264718	0.243335	0.507786	0.501597	0.290521	0.386232	0.261589	0.229955	0.250755
8.25	0.208067	0.288182	0.202648	0.216447	0.312616	0.229697	0.293448	0.26093	0.406795	0.485541	0.436452	0.213212	0.206514	0.203926	0.206728	0.346016	0.222952	0.364003	0.248798	0.241052	0.168621	0.155879	0.300446	0.260017	0.23655	0.168643	0.164571	0.383565	0.212234	0.21514	0.258824	0.192825	0.219012	0.203966	0.265511	0.286379	0.219519	0.139573	0.2057	0.344357	0.268953	0.253566	0.526887	0.501246	0.29262	0.401473	0.273504	0.231176	0.252649
8.5	0.209306	0.291243	0.199078	0.216529	0.283969	0.233125	0.30636	0.261806	0.402804	0.488647	0.437797	0.219135	0.213999	0.206326	0.214188	0.372659	0.229104	0.372378	0.250734	0.234741	0.166272	0.168972	0.30758	0.259573	0.239092	0.169636	0.163257	0.383906	0.213023	0.214155	0.268815	0.204609	0.239314	0.206542	0.272939	0.305244	0.214517	0.141271	0.216739	0.346192	0.282205	0.257753	0.513074	0.471283	0.291444	0.418612	0.270947	0.23478	0.262318
8.75	0.211429	0.292803	0.202765	0.2214	0.299821	0.233599	0.304415	0.261096	0.406646	0.496125	0.436171	0.227209	0.217437	0.215404	0.215945	0.366323	0.234685	0.383588	0.257205	0.233374	0.171004	0.16796	0.309192	0.267445	0.254536	0.179205	0.182261	0.387779	0.214166	0.208964	0.273348	0.203185	0.233862	0.216451	0.266385	0.302962	0.217602	0.150527	0.222242	0.346978	0.279512	0.249574	0.523933	0.504429	0.293568	0.409088	0.285508	0.238418	0.270761
9	0.212589	0.296964	0.202291	0.221403	0.303	0.239217	0.296203	0.261606	0.407359	0.48696	0.434293	0.22994	0.218902	0.213869	0.218493	0.382023	0.236624	0.381081	0.262996	0.248595	0.17185	0.172235	0.309073	0.258945	0.264909	0.182505	0.174093	0.387441	0.226846	0.214464	0.26774	0.208342	0.245251	0.200708	0.276442	0.307111	0.223248	0.153682	0.224951	0.35605	0.294053	0.267987	0.543551	0.508421	0.311928	0.426835	0.278231	0.252299	0.264011
9.25	0.217578	0.298111	0.200801	0.224858	0.303477	0.242122	0.311398	0.26804	0.408622	0.499604	0.445173	0.232746	0.223491	0.213561	0.227572	0.366074	0.24685	0.393523	0.272461	0.243966	0.168821	0.176148	0.323086	0.261523	0.264471	0.185046	0.187518	0.38313	0.228019	0.223914	0.27722	0.213413	0.246813	0.217915	0.276645	0.316896	0.236984	0.157625	0.228746	0.36017	0.305849	0.2727	0.531737	0.506914	0.310396	0.430611	0.28841	0.254347	0.2889
9.5	0.214588	0.300805	0.205145	0.227549	0.297636	0.243536	0.310096	0.278412	0.419737	0.503096	0.447103	0.235919	0.226396	0.230624	0.224429	0.377485	0.246537	0.396947	0.262646	0.244286	0.173347	0.17645	0.322374	0.278944	0.267456	0.189979	0.188389	0.39865	0.239098	0.227136	0.278687	0.213902	0.255512	0.242422	0.284918	0.31075	0.239509	0.157281	0.220501	0.364812	0.304988	0.278355	0.540292	0.494456	0.311663	0.436447	0.291593	0.263169	0.281899
9.75	0.22567	0.302985	0.207974	0.23196	0.313369	0.244896	0.322617	0.273169	0.410195	0.4921	0.456885	0.241009	0.224849	0.223288	0.235206	0.381881	0.251408	0.396041	0.276865	0.253564	0.16767	0.184541	0.325151	0.273555	0.265053	0.193829	0.188512	0.410678	0.227183	0.230495	0.280688	0.226576	0.249305	0.219406	0.294779	0.322748	0.246705	0.163343	0.237166	0.364602	0.310563	0.271015	0.535972	0.520292	0.331452	0.430845	0.306004	0.269717	0.30024
10	0.224444	0.312361	0.20736	0.239086	0.305929	0.248493	0.324753	0.278338	0.417411	0.506364	0.461805	0.237547	0.234086	0.231757	0.230347	0.38039	0.245091	0.394782	0.280858	0.263557	0.170542	0.190908	0.333071	0.274986	0.286853	0.198236	0.207304	0.403564	0.227624	0.236072	0.283046	0.226635	0.262265	0.228444	0.29655	0.324775	0.239976	0.168634	0.244199	0.360371	0.319353	0.290601	0.523595	0.549453	0.33445	0.438591	0.307541	0.269707	0.295246
10.25	0.231802	0.287296	0.209136	0.24532	0.310642	0.251578	0.32715	0.279189	0.421057	0.507411	0.457276	0.252384	0.232875	0.22417	0.25181	0.383111	0.252758	0.417204	0.286284	0.265926	0.172084	0.184419	0.33626	0.285667	0.280746	0.198483	0.197414	0.404295	0.235039	0.230807	0.293084	0.234938	0.261233	0.232209	0.30082	0.330789	0.250111	0.172408	0.24459	0.375769	0.322122	0.3054	0.543894	0.514279	0.341726	0.449701	0.310334	0.2495	0.308099
10.5	0.232127	0.260922	0.221362	0.242219	0.314485	0.255491	0.324574	0.286683	0.418133	0.506732	0.463767	0.256178	0.244259	0.233133	0.256303	0.397075	0.251222	0.408812	0.287514	0.270386	0.174985	0.188212	0.335885	0.292456	0.293016	0.213818	0.206409	0.422302	0.238821	0.240939	0.296348	0.232098	0.274648	0.245523	0.304022	0.33478	0.25072	0.176249	0.245454	0.375453	0.324525	0.293644	0.54469	0.554373	0.363893	0.456382	0.309119	0.275415	0.300054
10.75	0.236892	0.250753	0.231001	0.248832	0.303084	0.258558	0.340535	0.287043	0.42586	0.518184	0.47767	0.263335	0.226265	0.244246	0.254955	0.407041	0.267127	0.410489	0.286649	0.280985	0.183953	0.205387	0.346028	0.293519	0.291619	0.212763	0.212536	0.419527	0.242817	0.242557	0.295995	0.242853	0.267572	0.237913	0.313269	0.344876	0.27933	0.180769	0.264804	0.378246	0.334432	0.299556	0.555568	0.545948	0.350386	0.455284	0.305199	0.271962	0.306935
11	0.243077	0.252387	0.236551	0.246563	0.315332	0.263332	0.370143	0.272826	0.419818	0.504994	0.46346	0.265876	0.238669	0.2435	0.26896	0.405124	0.271116	0.415089	0.282326	0.293764	0.18392	0.21779	0.347975	0.293372	0.293829	0.217264	0.199503	0.431127	0.246898	0.24758	0.301609	0.248176	0.266469	0.226793	0.312988	0.342466	0.259347	0.183348	0.263131	0.383258	0.331659	0.307933	0.53409	0.543158	0.368397	0.467615	0.272459	0.297721	0.312423
11.25	0.245395	0.250548	0.236909	0.246466	0.337057	0.263824	0.394062	0.269425	0.420975	0.513994	0.474484	0.273216	0.251175	0.256383	0.274801	0.394703	0.277762	0.420075	0.281616	0.290717	0.192062	0.214426	0.355921	0.313917	0.307758	0.226125	0.206497	0.434089	0.242313	0.253197	0.30966	0.244536	0.28262	0.240108	0.316384	0.346108	0.270986	0.1886	0.274641	0.381553	0.335856	0.300971	0.530627	0.542099	0.361718	0.465985	0.317535	0.299112	0.312529
11.5	0.252227	0.261141	0.236825	0.25177	0.31154	0.266888	0.390352	0.270519	0.425993	0.521494	0.464274	0.278284	0.253021	0.253373	0.285478	0.392096	0.268467	0.411621	0.293717	0.295855	0.1897	0.207521	0.356392	0.31675	0.309811	0.230955	0.214996	0.433906	0.255074	0.256495	0.309004	0.25622	0.285175	0.264579	0.321046	0.350841	0.271548	0.192259	0.275037	0.384006	0.354022	0.295262	0.542613	0.5638	0.370823	0.464182	0.337069	0.299716	0.318447
11.75	0.255082	0.257595	0.239034	0.256469	0.33135	0.272248	0.392508	0.307343	0.431806	0.516818	0.46278	0.281797	0.259636	0.251661	0.283238	0.404951	0.277843	0.428682	0.297258	0.309882	0.196142	0.216153	0.362905	0.314359	0.325042	0.240863	0.223914	0.434009	0.266722	0.262847	0.310487	0.252223	0.291644	0.26288	0.334793	0.357169	0.27873	0.198465	0.273684	0.379188	0.343276	0.304311	0.550946	0.571843	0.376506	0.479593	0.335693	0.31695	0.317221
12	0.259656	0.259669	0.239647	0.257386	0.319613	0.274577	0.379084	0.300082	0.434414	0.519965	0.478858	0.292226	0.264348	0.267842	0.295076	0.413569	0.281025	0.43264	0.300051	0.307015	0.190386	0.217518	0.366835	0.312091	0.322437	0.241317	0.222858	0.426779	0.273244	0.27313	0.31322	0.2703	0.278046	0.271456	0.325223	0.359749	0.292524	0.201785	0.276826	0.381522	0.341549	0.304871	0.582113	0.557099	0.38279	0.47894	0.342608	0.312988	0.328902
12.25	0.263974	0.261409	0.24046	0.260435	0.325431	0.276866	0.378508	0.308293	0.445205	0.524125	0.468785	0.298756	0.272589	0.257117	0.297738	0.396748	0.286522	0.436101	0.302025	0.301683	0.189036	0.2223	0.363866	0.308262	0.326343	0.246669	0.227836	0.441848	0.278902	0.267618	0.321743	0.269476	0.289168	0.250789	0.32833	0.358791	0.29865	0.207389	0.290079	0.38727	0.359857	0.320736	0.571247	0.561063	0.37652	0.488	0.355898	0.314889	0.349685
12.5	0.264614	0.264173	0.24116	0.264804	0.330184	0.279173	0.38043	0.312656	0.445418	0.529167	0.481519	0.309289	0.275312	0.271932	0.29601	0.405873	0.286758	0.447655	0.317605	0.306216	0.20193	0.226387	0.368162	0.3214	0.323383	0.257979	0.235235	0.436568	0.291199	0.269779	0.32087	0.268448	0.279048	0.26084	0.337664	0.366649	0.303782	0.212999	0.284309	0.40145	0.361154	0.32113	0.555305	0.534088	0.384401	0.498756	0.361844	0.333894	0.359853
12.75	0.270279	0.268078	0.246893	0.270368	0.324863	0.284481	0.383767	0.309009	0.452616	0.528013	0.486036	0.31104	0.273443	0.275004	0.30896	0.413589	0.297588	0.444958	0.30205	0.315115	0.203578	0.242321	0.375139	0.328059	0.337767	0.265351	0.23893	0.419432	0.28365	0.269634	0.32609	0.275132	0.302917	0.239779	0.344445	0.372338	0.31175	0.216031	0.307472	0.394833	0.37439	0.319281	0.569928	0.544548	0.388392	0.506197	0.372947	0.340605	0.364214
13	0.278476	0.275807	0.263854	0.269705	0.32901	0.28899	0.393647	0.304881	0.452325	0.531702	0.506012	0.320191	0.284865	0.271708	0.309448	0.401243	0.295646	0.452403	0.304907	0.325402	0.200146	0.232516	0.380687	0.330199	0.341214	0.271967	0.237987	0.425967	0.281729	0.281507	0.332015	0.275877	0.295337	0.276629	0.346701	0.377757	0.29984	0.221441	0.302567	0.390954	0.373844	0.326735	0.577651	0.55886	0.403377	0.503073	0.373077	0.342928	0.38066
13.25	0.283827	0.281159	0.275522	0.271198	0.334447	0.290975	0.40266	0.312575	0.438507	0.537121	0.514058	0.3266	0.293773	0.271626	0.316289	0.408886	0.295253	0.456894	0.317358	0.32578	0.209266	0.246001	0.381281	0.340366	0.335259	0.276188	0.242868	0.431415	0.283357	0.280784	0.331016	0.27592	0.299924	0.274207	0.34603	0.385621	0.31126	0.227104	0.313185	0.391964	0.38776	0.333196	0.587108	0.543634	0.40079	0.493572	0.377227	0.353813	0.362577
13.5	0.281065	0.299324	0.283986	0.279514	0.334782	0.296972	0.402677	0.314942	0.446373	0.523213	0.513802	0.326284	0.292318	0.282234	0.323888	0.400362	0.304434	0.453775	0.314229	0.323842	0.200679	0.243065	0.383521	0.322647	0.342382	0.282709	0.245889	0.428669	0.286124	0.278061	0.331895	0.278732	0.316097	0.283891	0.353869	0.379576	0.317676	0.229327	0.323464	0.410133	0.380557	0.344862	0.591359	0.560718	0.409884	0.532802	0.374582	0.359357	0.387467
13.75	0.283795	0.305154	0.287519	0.281349	0.329274	0.298777	0.399947	0.313449	0.45732	0.526442	0.517657	0.341706	0.295697	0.287275	0.320862	0.406633	0.311026	0.463056	0.315749	0.323911	0.210043	0.244474	0.38152	0.337769	0.340605	0.28094	0.247847	0.420919	0.296115	0.290025	0.339412	0.289644	0.313442	0.277224	0.354388	0.386876	0.315765	0.23576	0.325587	0.40404	0.390249	0.33508	0.574442	0.566098	0.41601	0.506603	0.395838	0.362167	0.382227
14	0.291495	0.30696	0.292092	0.286031	0.338659	0.299728	0.402591	0.315164	0.458579	0.522016	0.515526	0.338857	0.307085	0.291812	0.326275	0.403023	0.305738	0.468387	0.321204	0.343417	0.209991	0.259238	0.388289	0.340497	0.353481	0.29767	0.249594	0.432163	0.288695	0.293592	0.342511	0.287186	0.310439	0.271361	0.363031	0.386256	0.333393	0.241982	0.338913	0.409368	0.409678	0.333965	0.561615	0.569949	0.419531	0.520761	0.415225	0.370621	0.37449
14.25	0.294493	0.308179	0.290504	0.28963	0.3357	0.303281	0.417058	0.309868	0.460296	0.519448	0.518135	0.352994	0.306052	0.301008	0.333687	0.413334	0.316493	0.466795	0.317721	0.355603	0.211121	0.253257	0.393172	0.354258	0.350983	0.298325	0.262552	0.421957	0.300638	0.296503	0.340275	0.300687	0.31331	0.285856	0.373062	0.396037	0.33174	0.245759	0.33557	0.419269	0.404718	0.364665	0.57463	0.569929	0.432006	0.513984	0.408237	0.37501	0.396488
14.5	0.299623	0.311078	0.297597	0.289977	0.34806	0.306524	0.420598	0.317039	0.457889	0.52758	0.511572	0.354785	0.315226	0.305478	0.34908	0.409381	0.322552	0.468921	0.326749	0.351668	0.209097	0.263055	0.394182	0.348092	0.361737	0.302445	0.268386	0.42434	0.296715	0.305677	0.350027	0.306113	0.315902	0.285301	0.37233	0.395586	0.343065	0.247819	0.341361	0.421324	0.39672	0.351886	0.583244	0.561742	0.432268	0.525749	0.424165	0.376871	0.401146
14.75	0.305877	0.316413	0.305026	0.295886	0.339285	0.306792	0.426459	0.321195	0.455296	0.5221	0.52176	0.362514	0.31375	0.297315	0.34736	0.401001	0.319443	0.465863	0.321171	0.340714	0.218223	0.267896	0.397568	0.358909	0.353349	0.308715	0.272212	0.428892	0.311233	0.301834	0.355064	0.305678	0.328966	0.293913	0.372404	0.402832	0.340419	0.254361	0.341059	0.420843	0.404382	0.348338	0.562065	0.545492	0.4321	0.538488	0.42114	0.380725	0.403782
15	0.31075	0.310376	0.30751	0.299161	0.3659	0.312716	0.434007	0.316991	0.462315	0.512464	0.533699	0.350662	0.324097	0.306139	0.342058	0.4021	0.323864	0.471428	0.325779	0.349686	0.216304	0.268017	0.397532	0.360729	0.362815	0.31692	0.268505	0.445525	0.31377	0.307276	0.357133	0.306306	0.340379	0.287136	0.381039	0.408451	0.343034	0.258772	0.353897	0.411218	0.419152	0.349024	0.571834	0.57518	0.431766	0.544929	0.412131	0.384666	0.411642
[truncated: 38 more columns]

## Sheet: Fig. 2c
Fig.2c young vs old translation rate Tpx2
	Young (n=64)	Old (n=23)
	0.01016	0.01187
	0.01054	0.0285
	0.01221	0.007482
	0.0129	0.009603
	0.007562	0.01233
	0.01291	0.02143
	0.01298	0.01086
	0.01139	0.01442
	0.01276	0.01557
	0.01653	0.01334
	0.01399	0.0188
	0.01511	0.01703
	0.01212	0.02514
	0.01401	0.01546
	0.01587	0.01293
	0.02061	0.01986
	0.01323	0.01507
	0.01649	0.01389
	0.01341	0.02036
	0.01433	0.01911
	0.009214	0.01422
	0.01401	0.01675
	0.01765	0.0143
	0.01311
	0.01638
	0.01621
	0.01421
	0.01069
	0.01527
	0.01112
	0.01295
	0.01243
	0.0169
	0.009793
	0.01902
	0.02036
	0.01542
	0.01371
	0.01626
	0.01771
	0.02108
	0.01446
	0.02067
	0.02182
	0.01981
	0.02329
	0.01778
	0.02123
	0.01826
	0.01275
	0.01844
	0.02123
	0.0211
	0.02116
	0.01878
	0.01864
	0.01506
	0.02558
	0.0191
	0.02207
	0.02323
	0.01987
	0.01972
	0.01381

## Sheet: Fig. 2d
Fig. 2d YFP/mCherry Nlrp5 young vs old
Time (hr)	Young (n=104)
0.25	1	1	1	1	1	1	1	1	1	1	1	1	1	1	1	1	1	1	1	1	1	1	1	1	1	1	1	1	1	1	1	1	1	1	1	1	1	1	1	1	1	1	1	1	1	1	1	1	1
0.5	1.0131	0.971922	1.00503	1.02564	1.02139	1.01977	1.02244	1.01339	1.01751	1.00347	1.01313	1.02426	1.03386	1.01388	1.03649	0.99839	1.04583	1.04468	1.01849	1.0079	0.995453	1.08517	0.959445	1.01636	1.01651	1.02028	1.03518	1.00092	1.02686	1.04522	1.04272	1.0371	1.05409	1.02252	1.01193	1.00991	1.0224	1.01031	1.02113	0.982908	1.02725	1.02115	1.02316	1.03764	1.02614	1.02896	1.01804	1.02723	1.02232
0.75	1.04062	1.01924	1.03725	1.05337	1.07352	1.02855	1.03526	1.05029	1.04325	1.01001	1.03541	1.0456	1.04147	1.04182	1.05528	1.01268	1.04213	1.06013	1.01038	1.0481	1.01282	1.13013	0.930319	1.03425	1.03488	1.04834	1.0673	1.01182	1.05087	1.05845	1.08587	1.07582	1.1131	1.06237	1.03148	1.01861	1.01872	1.01425	1.01717	1.00275	1.04815	1.03414	1.04482	1.05605	1.02618	1.03794	1.0447	1.05117	1.03625
1	1.06996	1.06017	1.06243	1.07356	1.13741	1.0836	1.06921	1.0918	1.09728	1.01761	1.06384	1.08243	1.06687	1.03788	1.05661	1.05388	1.03	1.09719	1.09148	1.09074	0.993362	1.02402	0.929996	1.04581	1.05248	1.08771	1.09517	1.04	1.07854	1.10001	1.1408	1.09685	1.15883	1.0964	1.04673	1.02777	1.06414	1.05279	1.0612	1.04798	1.07532	1.06396	1.07051	1.11721	1.05486	1.08134	1.09763	1.08716	1.06462
1.25	1.0854	1.08929	1.05773	1.08292	1.15648	1.08873	1.082	1.0995	1.10421	1.08424	1.08161	1.08547	1.0472	1.07245	1.04819	1.05702	1.05741	1.09905	1.09492	1.09197	1.04848	1.09116	1.05683	1.06088	1.07426	1.12944	1.13528	1.07882	1.10359	1.14253	1.21447	1.12824	1.20583	1.12639	1.0491	1.03974	1.06925	1.04844	1.08932	1.06944	1.10363	1.07001	1.08988	1.12331	1.06848	1.08872	1.10593	1.10737	1.07249
1.5	1.10261	1.09321	1.04937	1.08369	1.16284	1.11232	1.0773	1.10885	1.10075	1.07896	1.09244	1.08183	1.06597	1.06838	1.05647	1.07598	1.0603	1.10657	1.11855	1.13155	1.10869	1.14062	0.967526	1.09491	1.11223	1.18052	1.15965	1.10103	1.15144	1.14663	1.26073	1.14955	1.25089	1.15863	1.06417	1.08248	1.07401	1.06351	1.11719	1.09053	1.12131	1.08317	1.11232	1.14438	1.08002	1.10504	1.14753	1.13338	1.07809
1.75	1.11885	1.11592	1.06421	1.10092	1.18374	1.11766	1.08838	1.13381	1.10743	1.08345	1.09668	1.09482	1.11299	1.07981	1.0757	1.06953	1.07221	1.12784	1.13784	1.13261	1.11436	1.1736	1.02974	1.09708	1.12988	1.18978	1.19772	1.11883	1.18286	1.18121	1.29941	1.19115	1.29036	1.19892	1.05802	1.0751	1.08133	1.06813	1.11333	1.10159	1.13782	1.08656	1.14059	1.16593	1.0918	1.11659	1.18027	1.16402	1.07784
2	1.14449	1.12794	1.07189	1.1148	1.2199	1.12002	1.09588	1.1651	1.11272	1.12455	1.11252	1.11377	1.09958	1.13413	1.08351	1.07925	1.06437	1.13969	1.12274	1.17152	1.17539	1.18954	1.00604	1.12645	1.18137	1.23809	1.23265	1.14563	1.21172	1.19659	1.31049	1.21696	1.31399	1.23316	1.05361	1.07611	1.08584	1.07182	1.11977	1.11494	1.15007	1.09848	1.15032	1.18555	1.10731	1.13323	1.20395	1.1915	1.09714
2.25	1.14723	1.12095	1.09923	1.08839	1.23977	1.1304	1.10993	1.18076	1.11249	1.13044	1.12695	1.11904	1.10474	1.12029	1.08445	1.10052	1.06902	1.15305	1.10227	1.19865	1.23284	1.20705	1.01676	1.13557	1.20588	1.25825	1.24975	1.13925	1.23736	1.20088	1.33327	1.23839	1.34611	1.23247	0.988157	1.07128	1.05614	1.13227	1.16569	1.04355	1.17282	1.03499	1.09396	1.15282	1.08082	1.10037	1.23791	1.11188	1.07102
2.5	1.16631	1.13854	1.11974	1.09482	1.23582	1.1709	1.12768	1.18866	1.0971	1.15122	1.13478	1.13832	1.12715	1.1382	1.10226	1.1403	1.07886	1.15964	1.12441	1.20357	1.21932	1.14443	0.92677	1.14134	1.23247	1.27004	1.29202	1.14257	1.2563	1.22285	1.36601	1.27891	1.38932	1.27724	1.00333	1.0789	1.07175	1.14235	1.18271	1.04875	1.19783	1.0376	1.11371	1.16347	1.09203	1.11268	1.26532	1.13963	1.07675
2.75	1.20992	1.16212	1.13866	1.1339	1.28387	1.18419	1.15624	1.18931	1.15509	1.19065	1.16777	1.16118	1.15102	1.16018	1.1037	1.16053	1.09452	1.17469	1.1693	1.23598	1.2901	1.20257	1.05339	1.16222	1.25343	1.3145	1.31674	1.15529	1.32058	1.2392	1.38699	1.30885	1.44337	1.30104	1.0164	1.08602	1.07805	1.14	1.18209	1.05604	1.2265	1.04754	1.15329	1.18673	1.12511	1.13658	1.29991	1.17796	1.08401
3	1.20578	1.16924	1.154	1.14478	1.28629	1.21347	1.18613	1.19856	1.19673	1.18315	1.2128	1.18159	1.14976	1.17723	1.11028	1.19042	1.11521	1.20722	1.20725	1.27792	1.26866	1.15967	0.978122	1.18516	1.27592	1.33722	1.35375	1.14647	1.32228	1.2533	1.42029	1.3173	1.43625	1.28663	1.0452	1.08262	1.10435	1.17485	1.22024	1.09619	1.21565	1.05677	1.16099	1.19558	1.12569	1.13847	1.32076	1.19482	1.08885
3.25	1.21688	1.16838	1.16183	1.15986	1.30166	1.23683	1.20986	1.19433	1.21765	1.17614	1.22861	1.21212	1.1556	1.19055	1.12659	1.22517	1.13806	1.21243	1.20763	1.29625	1.30801	1.24347	1.02105	1.22033	1.30946	1.37731	1.36441	1.19545	1.36347	1.28685	1.43451	1.34452	1.46997	1.31445	1.06057	1.09865	1.12015	1.18513	1.23514	1.09885	1.23555	1.0573	1.17105	1.20237	1.13708	1.14184	1.34037	1.21543	1.09217
3.5	1.22378	1.14224	1.14478	1.14575	1.26879	1.25206	1.22801	1.21779	1.26965	1.18899	1.26887	1.23748	1.17076	1.21249	1.15255	1.23457	1.1529	1.24486	1.216	1.32465	1.40213	1.25845	1.1019	1.25498	1.34614	1.43487	1.40885	1.22479	1.42354	1.31332	1.50588	1.36937	1.51071	1.34279	1.08686	1.10625	1.12929	1.21738	1.269	1.1145	1.25699	1.07382	1.18689	1.22655	1.14438	1.14755	1.36569	1.22273	1.1049
3.75	1.26363	1.19234	1.20158	1.2097	1.30958	1.26039	1.26443	1.25229	1.26417	1.21835	1.29716	1.25829	1.17252	1.22657	1.15151	1.26727	1.16833	1.27422	1.22086	1.36255	1.39939	1.2174	1.06567	1.27169	1.37052	1.4704	1.45244	1.26321	1.47179	1.3269	1.56256	1.35998	1.53579	1.35418	1.09362	1.12861	1.12936	1.22192	1.29199	1.11359	1.28541	1.07237	1.22356	1.25308	1.16488	1.17431	1.3944	1.25469	1.1195
4	1.27357	1.22546	1.21603	1.20978	1.3175	1.28548	1.29148	1.26761	1.29939	1.27249	1.32475	1.3038	1.18055	1.23535	1.16186	1.28472	1.17772	1.30283	1.33577	1.39893	1.42665	1.17192	1.06407	1.28719	1.38305	1.47816	1.45987	1.29384	1.50774	1.33822	1.57799	1.34007	1.54422	1.38577	1.10997	1.14067	1.1474	1.24646	1.3151	1.13603	1.31825	1.09152	1.25063	1.27191	1.1681	1.19063	1.42656	1.28087	1.14469
4.25	1.29183	1.22039	1.2201	1.26307	1.31411	1.29111	1.3171	1.26513	1.31862	1.28855	1.35112	1.31193	1.21567	1.2697	1.19232	1.34159	1.23209	1.30535	1.30222	1.41135	1.46406	1.23998	1.0436	1.31439	1.41946	1.48859	1.49749	1.31898	1.4889	1.36469	1.65131	1.35061	1.56445	1.42243	1.10775	1.10802	1.1539	1.25466	1.33614	1.13577	1.38759	1.11247	1.28551	1.31904	1.19078	1.22181	1.47111	1.31354	1.16276
4.5	1.3265	1.21023	1.24786	1.28449	1.35032	1.29603	1.32727	1.28381	1.3154	1.34336	1.39256	1.32308	1.22018	1.24608	1.20329	1.35041	1.24273	1.32041	1.27446	1.41492	1.55086	1.26008	1.11123	1.35489	1.45392	1.52075	1.54322	1.35004	1.55543	1.40813	1.70244	1.21216	1.58577	1.47012	1.1447	1.1631	1.18616	1.2978	1.38236	1.20123	1.39419	1.12632	1.30587	1.34311	1.19517	1.23639	1.49166	1.33712	1.16146
4.75	1.33734	1.23911	1.2767	1.28973	1.35334	1.31293	1.32961	1.29771	1.33745	1.39948	1.3967	1.33821	1.23458	1.2761	1.21563	1.3815	1.26773	1.33849	1.32031	1.4599	1.53975	1.23035	1.06559	1.37411	1.47792	1.54189	1.57777	1.39053	1.5784	1.43579	1.75468	1.19347	1.62232	1.50954	1.15665	1.17483	1.18957	1.3177	1.40438	1.21571	1.42372	1.12472	1.31683	1.34751	1.20193	1.26236	1.49637	1.3372	1.17251
5	1.35737	1.2569	1.30383	1.34146	1.39729	1.35714	1.35767	1.3292	1.30018	1.48299	1.44759	1.3661	1.26507	1.28108	1.24009	1.38682	1.29598	1.37967	1.3452	1.48086	1.54256	1.17274	1.01281	1.3898	1.48801	1.54277	1.62341	1.4083	1.60449	1.46873	1.84512	1.1235	1.62614	1.55583	1.16879	1.17466	1.22155	1.34345	1.43668	1.24857	1.44606	1.14452	1.33942	1.37142	1.21003	1.29732	1.52912	1.36657	1.19383
5.25	1.37226	1.27064	1.33737	1.35256	1.43122	1.36485	1.37515	1.34204	1.36487	1.51639	1.47077	1.38647	1.27546	1.30377	1.25557	1.40856	1.31635	1.39966	1.34575	1.51624	1.61346	1.23509	1.0535	1.42112	1.5227	1.57272	1.62564	1.42042	1.62593	1.4972	1.87617	1.12669	1.61124	1.57219	1.17905	1.18877	1.22854	1.35511	1.45722	1.27293	1.45888	1.15419	1.36425	1.40014	1.23619	1.32229	1.5513	1.37574	1.20141
5.5	1.39642	1.26091	1.34047	1.35564	1.42893	1.36158	1.37683	1.37527	1.37779	1.53349	1.48708	1.39129	1.27638	1.29087	1.25997	1.43065	1.3509	1.41642	1.35697	1.50216	1.66178	1.2632	1.16328	1.42317	1.53663	1.60781	1.66794	1.45812	1.69062	1.53197	1.93192	1.23855	1.61655	1.62411	1.19528	1.22259	1.23735	1.37925	1.47486	1.29373	1.48844	1.16242	1.38165	1.40942	1.23864	1.34749	1.57356	1.40688	1.21862
5.75	1.40453	1.26013	1.37299	1.3711	1.44225	1.36519	1.38577	1.3859	1.40488	1.54465	1.50281	1.40841	1.30368	1.31629	1.27266	1.43076	1.34514	1.42591	1.34985	1.50834	1.66942	1.27548	1.1083	1.4465	1.55652	1.64246	1.69425	1.47237	1.68776	1.55147	1.95617	1.42041	1.60358	1.65386	1.20945	1.21995	1.26042	1.38821	1.48176	1.3099	1.49899	1.19281	1.42164	1.44359	1.2748	1.38962	1.61071	1.42674	1.22732
6	1.42996	1.26493	1.38845	1.40171	1.46091	1.37904	1.40889	1.41354	1.37955	1.57239	1.52159	1.41986	1.31742	1.33535	1.29295	1.45419	1.38361	1.45105	1.38833	1.55393	1.69723	1.32387	1.18542	1.45749	1.57434	1.65486	1.72998	1.51165	1.71946	1.58211	2.03128	1.49141	1.55421	1.66006	1.22904	1.25304	1.27153	1.42315	1.5307	1.34564	1.50822	1.19082	1.42653	1.4434	1.27143	1.40859	1.61152	1.43834	1.24418
6.25	1.45178	1.28663	1.41167	1.4114	1.47447	1.37956	1.41537	1.42029	1.4028	1.58125	1.53348	1.42456	1.31485	1.34856	1.28976	1.48816	1.39507	1.47744	1.38363	1.55758	1.77238	1.34816	1.17399	1.47784	1.60508	1.7016	1.75458	1.53257	1.79215	1.60804	2.09856	1.50543	1.51649	1.69206	1.22112	1.23871	1.26861	1.43768	1.52817	1.34797	1.53905	1.20691	1.45219	1.46249	1.28479	1.44406	1.64538	1.47411	1.24716
6.5	1.47733	1.29795	1.44821	1.44016	1.50547	1.38481	1.45943	1.45287	1.40333	1.59795	1.57346	1.44617	1.32404	1.35482	1.29944	1.49514	1.42237	1.49529	1.42072	1.58174	1.7884	1.29045	1.18283	1.49544	1.62476	1.73336	1.77821	1.55176	1.81201	1.61851	2.14487	1.5152	1.42844	1.7326	1.22898	1.2544	1.29574	1.45432	1.56835	1.37354	1.56212	1.21361	1.48507	1.49237	1.3158	1.48583	1.69783	1.51877	1.26109
6.75	1.49686	1.34374	1.46657	1.46545	1.53418	1.39198	1.46012	1.4726	1.42405	1.62329	1.5929	1.4692	1.35339	1.36631	1.31651	1.5082	1.42196	1.50502	1.50881	1.59862	1.81609	1.39369	1.1839	1.52259	1.65293	1.77406	1.81812	1.59688	1.82861	1.67323	2.21422	1.53063	1.51669	1.76089	1.2537	1.27608	1.31165	1.47689	1.5986	1.38538	1.5731	1.21732	1.49843	1.50733	1.33733	1.50467	1.72164	1.54608	1.28334
7	1.50626	1.33398	1.48244	1.47674	1.5383	1.37868	1.51564	1.47666	1.45487	1.63681	1.61829	1.49686	1.35585	1.38626	1.32957	1.54456	1.47499	1.52039	1.40304	1.59736	1.87315	1.30704	1.21613	1.53363	1.68831	1.81225	1.82084	1.60008	1.88619	1.69102	2.23036	1.51229	1.57387	1.81465	1.27906	1.28438	1.34642	1.50649	1.63587	1.43627	1.6035	1.23757	1.51677	1.54126	1.36262	1.5377	1.77508	1.58949	1.27954
7.25	1.5537	1.32159	1.49865	1.51718	1.55083	1.38427	1.52778	1.52598	1.49127	1.65913	1.64009	1.51679	1.34898	1.38433	1.34653	1.55147	1.45745	1.53448	1.46211	1.63876	1.8704	1.28624	1.21882	1.52748	1.69648	1.81609	1.86344	1.63738	1.94295	1.7173	2.28813	1.50612	1.47779	1.80263	1.27128	1.29375	1.35346	1.52289	1.62867	1.4391	1.62639	1.25052	1.53955	1.55786	1.39128	1.55589	1.82842	1.60327	1.29052
7.5	1.57014	1.38895	1.52849	1.52801	1.58703	1.41334	1.52143	1.5194	1.4746	1.6782	1.65407	1.52379	1.3694	1.43511	1.3756	1.58073	1.48433	1.56343	1.46638	1.65417	1.90021	1.3177	1.24526	1.55327	1.71901	1.86102	1.87177	1.65528	1.95095	1.70101	2.30705	1.4705	1.46689	1.80602	1.28049	1.29255	1.34669	1.52071	1.63182	1.43956	1.65905	1.2612	1.57184	1.58184	1.41354	1.6031	1.87206	1.63202	1.31157
7.75	1.57686	1.4027	1.51486	1.5379	1.6041	1.44728	1.54624	1.56875	1.50615	1.71056	1.70326	1.55488	1.40481	1.41374	1.39259	1.59159	1.53002	1.59159	1.50617	1.69148	1.93852	1.34945	1.26222	1.56379	1.73298	1.90098	1.9117	1.66712	1.98913	1.73049	2.34202	1.48342	1.55804	1.8567	1.31213	1.30932	1.37424	1.56401	1.68369	1.47678	1.64648	1.24468	1.56267	1.57236	1.41816	1.62446	1.8981	1.67478	1.32475
8	1.5804	1.40158	1.52898	1.53798	1.62258	1.45259	1.54904	1.56208	1.45771	1.69979	1.69594	1.53163	1.40016	1.41236	1.42013	1.62371	1.54888	1.60272	1.52146	1.7371	1.98927	1.38357	1.29461	1.61539	1.79919	1.97681	1.96289	1.68458	2.01491	1.76642	2.38959	1.48288	1.5963	1.91334	1.30992	1.33494	1.3799	1.56759	1.67056	1.48103	1.65805	1.24262	1.58916	1.5983	1.4398	1.65917	1.93586	1.69088	1.33825
8.25	1.62156	1.42228	1.55173	1.5876	1.61802	1.46316	1.56681	1.58977	1.46419	1.62303	1.72134	1.55415	1.38949	1.40741	1.42928	1.63622	1.55353	1.63609	1.56767	1.77251	2.01327	1.4165	1.25987	1.61603	1.80954	1.99267	1.99187	1.70154	2.04974	1.77972	2.4575	1.49283	1.5929	1.93943	1.32547	1.31757	1.4043	1.59008	1.70378	1.50254	1.6927	1.25453	1.61923	1.62558	1.46951	1.68992	2.00824	1.73961	1.35846
8.5	1.62756	1.4542	1.56402	1.58096	1.6386	1.51013	1.57158	1.60703	1.44003	1.52969	1.75228	1.57383	1.41404	1.41636	1.44224	1.65407	1.58555	1.64028	1.57845	1.82008	2.11161	1.41287	1.30641	1.62441	1.8145	2.01992	2.03431	1.73062	2.07743	1.80105	2.51665	1.50263	1.57626	1.98466	1.3266	1.35479	1.41932	1.60092	1.69318	1.50836	1.68276	1.24172	1.62396	1.62598	1.48659	1.69724	2.01961	1.74896	1.36425
8.75	1.63676	1.49247	1.59088	1.61918	1.64976	1.50755	1.5775	1.62236	1.45755	1.54422	1.77914	1.59032	1.44047	1.4537	1.48516	1.70024	1.62673	1.66748	1.59571	1.84835	2.09375	1.35162	1.30675	1.64254	1.85222	2.06596	2.07865	1.75454	2.14778	1.85866	2.57333	1.50158	1.60946	2.0411	1.34105	1.34569	1.42578	1.62411	1.69182	1.52724	1.68338	1.2502	1.64483	1.64334	1.4876	1.7355	2.03759	1.77541	1.3789
9	1.66532	1.53954	1.61445	1.65578	1.66734	1.50026	1.58953	1.64882	1.52209	1.57779	1.80677	1.60273	1.46414	1.48227	1.50034	1.70605	1.62901	1.69335	1.60535	1.878	2.14356	1.43308	1.28635	1.65392	1.87599	2.0878	2.12546	1.79016	2.18742	1.91108	2.66221	1.53049	1.65196	2.08289	1.3702	1.37247	1.46543	1.66002	1.71785	1.56401	1.70552	1.26602	1.68118	1.6713	1.52911	1.76493	2.09292	1.78984	1.37498
9.25	1.65583	1.54669	1.62505	1.64127	1.67123	1.54002	1.62412	1.6753	1.54919	1.64736	1.84381	1.62967	1.48032	1.48968	1.52533	1.72521	1.67579	1.71141	1.60481	1.87722	2.1256	1.36446	1.38224	1.66671	1.88863	2.13086	2.16615	1.80817	2.1962	1.92132	2.66448	1.51706	1.64213	2.08677	1.36605	1.38077	1.46215	1.65297	1.71748	1.55445	1.67436	1.2586	1.67942	1.66392	1.52985	1.76425	2.11667	1.83584	1.4209
9.5	1.71367	1.55475	1.65147	1.68548	1.70675	1.52454	1.62941	1.7019	1.61375	1.74277	1.83901	1.63614	1.48705	1.4889	1.51785	1.73556	1.65652	1.73788	1.63492	1.92593	2.17799	1.37895	1.34745	1.69408	1.91134	2.19036	2.20832	1.84508	2.23739	1.94614	2.70318	1.52257	1.64453	2.12541	1.36672	1.37485	1.47086	1.6641	1.72793	1.5709	1.67585	1.27183	1.69439	1.68667	1.55704	1.78885	2.1514	1.85347	1.3975
9.75	1.71426	1.58807	1.65959	1.68597	1.7246	1.55227	1.65146	1.73846	1.66937	1.7422	1.84872	1.6513	1.49978	1.525	1.52479	1.75593	1.68637	1.75089	1.64487	1.9539	2.2138	1.44104	1.4601	1.70742	1.94779	2.21019	2.24033	1.85449	2.29623	1.96757	2.76783	1.52998	1.64915	2.1524	1.39384	1.38276	1.49962	1.7064	1.7634	1.61391	1.69494	1.29023	1.73376	1.70446	1.5589	1.80402	2.20064	1.88633	1.41585
10	1.73513	1.6001	1.67178	1.70803	1.74684	1.55516	1.65142	1.73405	1.65077	1.74392	1.85738	1.64961	1.51449	1.54076	1.54705	1.76475	1.71186	1.76276	1.6632	1.96012	2.20709	1.34954	1.43106	1.72507	1.95869	2.22851	2.27033	1.87735	2.30251	1.95019	2.76057	1.5187	1.64554	2.16022	1.41218	1.39888	1.51368	1.72021	1.78922	1.6221	1.695	1.3085	1.7409	1.71733	1.56463	1.81513	2.23972	1.92816	1.43677
10.25	1.76747	1.67245	1.69315	1.72702	1.75634	1.58072	1.67239	1.77193	1.67905	1.75312	1.90305	1.68029	1.5271	1.60486	1.56676	1.79702	1.71303	1.79112	1.6587	1.95575	2.22629	1.39215	1.39546	1.74869	1.97178	2.27141	2.30132	1.90598	2.35036	1.98481	2.85866	1.53445	1.6529	2.21374	1.42605	1.39692	1.52216	1.72615	1.77969	1.62055	1.73827	1.3282	1.76734	1.74667	1.59376	1.85852	2.2922	1.94095	1.43002
10.5	1.7748	1.6464	1.69741	1.73099	1.75015	1.59607	1.68439	1.80325	1.70321	1.75453	1.91156	1.67686	1.56594	1.64649	1.57494	1.80028	1.74312	1.77672	1.68396	1.97474	2.28582	1.34745	1.38712	1.7738	2.02109	2.33419	2.36665	1.93923	2.40091	2.01	2.94021	1.56346	1.67603	2.26306	1.46434	1.41843	1.56082	1.75269	1.80559	1.62921	1.75185	1.33035	1.78446	1.76364	1.59319	1.86935	2.33453	1.9836	1.46402
10.75	1.79116	1.70776	1.70953	1.77454	1.79529	1.57606	1.70924	1.82106	1.67237	1.7934	1.92404	1.7348	1.57035	1.6238	1.57525	1.80418	1.73897	1.80497	1.69454	2.01862	2.33437	1.41102	1.51129	1.79149	2.01667	2.33587	2.37536	1.95415	2.40164	2.00744	2.97058	1.56909	1.67778	2.2664	1.49377	1.42951	1.57495	1.78101	1.84597	1.66393	1.78606	1.34882	1.80511	1.7953	1.6294	1.8955	2.38693	2.04644	1.49205
11	1.80342	1.7108	1.72301	1.76426	1.80787	1.6131	1.7267	1.83548	1.71889	1.81165	1.94126	1.77031	1.58692	1.651	1.59823	1.84554	1.74629	1.82826	1.69609	2.0351	2.41148	1.46982	1.48603	1.82681	2.02741	2.38094	2.4444	1.99691	2.47065	1.96148	3.03405	1.5887	1.67885	2.3151	1.50885	1.42997	1.5747	1.80143	1.84326	1.68302	1.8503	1.38839	1.85137	1.8404	1.67232	1.92942	2.47379	2.07613	1.50123
11.25	1.81582	1.74649	1.76158	1.76531	1.82519	1.59565	1.73241	1.82232	1.69333	1.81677	1.94912	1.77205	1.60686	1.6948	1.61287	1.85143	1.77256	1.85367	1.75067	2.07745	2.46942	1.47246	1.57692	1.85936	2.05534	2.42164	2.45125	1.99841	2.43755	2.01752	3.05473	1.56818	1.67986	2.32735	1.51345	1.41833	1.58316	1.81108	1.8481	1.70335	1.86078	1.38472	1.85181	1.83591	1.66831	1.92693	2.48158	2.09774	1.50698
11.5	1.83553	1.76459	1.75436	1.76405	1.9401	1.62357	1.77048	1.88936	1.71702	1.81275	1.96595	1.81298	1.65775	1.70371	1.62139	1.84587	1.78488	1.86163	1.72016	2.10152	2.48159	1.4863	1.45482	1.85381	2.05617	2.42171	2.49638	2.01537	2.50217	2.09871	3.11918	1.56381	1.71623	2.3684	1.51367	1.42638	1.5911	1.81953	1.84841	1.72469	1.90795	1.4127	1.88609	1.87387	1.71197	1.96445	2.54663	2.12973	1.53784
11.75	1.84293	1.76019	1.75296	1.78398	1.96244	1.61461	1.77233	1.90042	1.7363	1.82858	1.94293	1.79363	1.65949	1.7494	1.66082	1.88377	1.82577	1.84715	1.70972	2.12243	2.50375	1.45768	1.45999	1.84231	2.05543	2.43108	2.5423	2.07574	2.56405	2.13216	3.15891	1.56424	1.69862	2.39394	1.63731	1.4398	1.61949	1.84177	1.87145	1.75915	1.92942	1.40657	1.88523	1.87465	1.71559	1.98712	2.54717	2.13715	1.52772
12	1.86548	1.78622	1.78659	1.7949	1.97039	1.63752	1.79679	1.92808	1.75649	1.84172	1.939	1.80242	1.63871	1.78092	1.67533	1.90509	1.82062	1.88649	1.74716	2.13528	2.5406	1.50404	1.52861	1.86005	2.06633	2.4474	2.56093	2.10582	2.59972	2.12409	3.1748	1.55597	1.69459	2.43427	1.63572	1.42934	1.62652	1.85462	1.88279	1.77087	1.96599	1.43313	1.90368	1.90301	1.73601	1.9864	2.57155	2.15291	1.45324
12.25	1.88727	1.81062	1.71986	1.79497	1.98481	1.65448	1.84991	1.96485	1.74563	1.84559	1.97296	1.84314	1.69388	1.80791	1.6782	1.87708	1.83756	1.89134	1.76107	2.15537	2.5937	1.4142	1.44729	1.88472	2.0939	2.50848	2.56805	2.10562	2.64736	2.13441	3.23659	1.55987	1.70109	2.47172	1.64334	1.4562	1.6587	1.87925	1.8816	1.82791	1.98048	1.43254	1.92079	1.93519	1.73456	2.00202	2.60565	2.23116	1.4973
12.5	1.89509	1.81658	1.6336	1.80791	1.97796	1.67144	1.86829	1.95487	1.76459	1.78247	1.95261	1.8669	1.71212	1.79581	1.66534	1.87776	1.82912	1.93248	1.7514	2.21256	2.63022	1.49063	1.65878	1.88795	2.10241	2.51205	2.5783	2.12795	2.65613	2.11577	3.2364	1.55737	1.68388	2.49178	1.65281	1.44711	1.66755	1.89392	1.90742	1.89335	1.99531	1.44245	1.9205	1.94154	1.76975	2.01416	2.63189	2.21397	1.49082
12.75	1.92515	1.83804	1.70776	1.83648	2.00613	1.68703	1.86404	1.98917	1.78623	1.8466	1.95707	1.8739	1.70621	1.83963	1.69684	1.90165	1.85523	1.92901	1.78528	2.22911	2.68121	1.42605	1.65343	1.90841	2.12171	2.53291	2.60668	2.15204	2.67988	2.11866	3.28073	1.54669	1.67097	2.48577	1.68175	1.44491	1.7031	1.92823	1.93325	1.90613	2.02415	1.458	1.93025	1.98731	1.78957	2.0317	2.67325	2.25743	1.48304
13	1.91439	1.86532	1.7229	1.83388	2.01748	1.69789	1.90008	2.0321	1.82094	1.91175	1.98202	1.92945	1.74409	1.89533	1.73744	1.9278	1.89992	1.9263	1.81631	2.24709	2.74977	1.46846	1.61486	1.93135	2.14473	2.56321	2.62716	2.20808	2.74276	2.11816	3.32036	1.55803	1.69148	2.53527	1.68008	1.45621	1.70216	1.93123	1.84167	1.91122	2.03068	1.46719	1.93605	1.96285	1.80607	2.05169	2.67611	2.25922	1.43572
13.25	1.94049	1.90705	1.72783	1.81046	2.03091	1.70399	1.91378	2.02889	1.84485	1.89674	1.96403	1.95546	1.73066	1.88395	1.73228	1.88871	1.85095	1.923	1.79545	2.27238	2.76031	1.40356	1.67513	1.96442	2.17046	2.60234	2.68902	2.21971	2.78972	2.13773	3.36923	1.56931	1.7293	2.56262	1.71732	1.48189	1.72718	1.96397	1.86256	1.93869	2.07427	1.4862	1.96923	2.009	1.83204	2.07356	2.74451	2.32381	1.47317
13.5	1.93836	1.90245	1.71037	1.80836	2.02788	1.72208	1.89196	2.02013	1.85013	1.88011	1.94112	1.94458	1.74028	1.90148	1.74917	1.92361	1.89025	1.96942	1.80393	2.28882	2.82565	1.43148	1.6738	1.97465	2.14823	2.62215	2.69007	2.2888	2.84926	2.11978	3.39542	1.55863	1.73934	2.56125	1.73606	1.4687	1.73359	1.97014	1.85918	1.95624	2.07463	1.48731	1.97337	1.99483	1.83524	2.08379	2.74234	2.35265	1.54978
13.75	1.94072	1.92497	1.72961	1.79201	2.01923	1.68856	1.90186	2.02512	1.8342	1.86665	1.94887	1.9312	1.76497	1.90067	1.74977	1.92992	1.91594	1.96654	1.83766	2.29444	2.8828	1.42997	1.56352	2.0007	2.17747	2.65697	2.72967	2.33497	2.90928	2.15863	3.44134	1.57286	1.78105	2.60199	1.77552	1.48669	1.77163	2.00593	1.88247	1.98529	2.08489	1.49719	1.98707	2.00508	1.86916	2.11041	2.79323	2.36406	1.62505
14	1.96186	1.93237	1.73217	1.8004	2.01939	1.72455	1.87564	2.00915	1.83328	1.86705	1.93371	1.92953	1.77313	1.95034	1.77981	1.92149	1.91011	1.97293	1.86417	2.32111	2.93474	1.58197	1.63285	1.98386	2.19102	2.69144	2.72587	2.30625	2.93086	2.14845	3.46558	1.56812	1.74389	2.59723	1.8234	1.50297	1.79211	2.03036	1.89941	2.00279	2.11928	1.51133	2.00005	2.02689	1.87994	2.13326	2.84598	2.39908	1.62614
14.25	2.00658	1.94676	1.76053	1.84094	2.0564	1.76496	1.82763	2.04953	1.867	1.87029	1.92797	1.92802	1.76188	1.95316	1.79626	1.93653	1.94787	2.00127	1.84829	2.3714	2.97726	1.42782	1.57964	2.00469	2.20201	2.70282	2.76499	2.32383	3.00595	2.1694	3.47182	1.56946	1.72107	2.56031	1.84345	1.48061	1.79041	2.04926	1.90542	2.00134	2.14787	1.53002	2.02812	2.03923	1.90523	2.16224	2.86526	2.44303	1.61887
14.5	1.97239	2.00311	1.77105	1.84489	2.05515	1.7799	1.84398	2.05395	1.86379	1.87487	1.98196	1.89909	1.77151	1.99937	1.77954	1.97154	1.94608	2.02399	1.86578	2.35643	2.99386	1.47804	1.63215	2.01695	2.20341	2.70666	2.77075	2.31674	3.0205	2.15129	3.49388	1.55541	1.70461	2.53899	1.85219	1.47852	1.79435	2.06479	1.90252	2.01853	2.1546	1.52944	2.0351	2.05191	1.9113	2.18452	2.8924	2.47786	1.62353
14.75	2.00727	1.99998	1.76912	1.85458	2.05485	1.76059	1.85305	2.04932	1.86779	1.86327	1.97722	1.88796	1.79189	2.03075	1.77733	1.96736	1.95053	1.98739	1.90416	2.39266	3.10738	1.4982	1.63912	2.05414	2.24973	2.78728	2.79992	2.36032	3.11516	2.17761	3.52394	1.5707	1.70128	2.54013	1.87416	1.4837	1.81064	2.09838	1.91566	2.03265	2.18668	1.5513	2.0505	2.06656	1.9213	2.21119	2.91646	2.49607	1.61721
15	2.01742	2.00365	1.79558	1.8765	2.08087	1.81789	1.88509	2.09872	1.87223	1.85836	1.93202	1.92408	1.81612	2.02989	1.80389	1.98132	1.95481	2.04302	1.89147	2.42516	3.12076	1.5259	1.65957	2.0454	2.23088	2.72591	2.82144	2.35897	3.14205	2.16109	3.54155	1.55495	1.68189	2.51096	1.88805	1.45732	1.79527	2.0949	1.89559	2.01058	2.21183	1.57004	2.06533	2.07444	1.9491	2.22921	2.95138	2.532	1.65142
15.25	2.04312	2.01062	1.81745	1.89454	2.09178	1.82973	1.88494	2.103	1.90877	1.87028	1.88061	1.94008	1.81177	2.05592	1.81655	2.007	1.97548	2.06641	1.9395	2.43936	3.19471	1.44138	1.73772	2.08049	2.25489	2.7525	2.84842	2.41315	3.18192	2.16835	3.55023	1.54998	1.67387	2.55283	1.91156	1.47327	1.81656	2.11921	1.92776	2.03234	2.19657	1.55637	2.0502	2.08249	1.93356	2.22788	2.93439	2.53429	1.62654
15.5	2.06234	2.07048	1.83499	1.90669	2.10694	1.82615	1.87621	2.08606	1.87616	1.84772	2.03564	1.93062	1.8365	2.07185	1.8074	2.00339	1.97995	2.05377	1.94359	2.46813	3.28758	1.51931	1.75979	2.09755	2.2996	2.82024	2.85262	2.4294	3.228	2.18333	3.58756	1.56107	1.66705	2.59935	1.92603	1.48573	1.83605	2.13401	1.91815	2.04909	2.2043	1.58207	2.05277	2.06837	1.94319	2.24744	2.95969	2.55841	1.64782
15.75	2.07402	2.04846	1.83549	1.89486	2.13195	1.81962	1.90856	2.10309	1.91654	1.87137	2.09155	1.96083	1.83069	2.08508	1.79664	2.00714	1.98398	2.08966	1.92841	2.47688	3.32761	1.54357	1.70904	2.10188	2.31509	2.8698	2.88217	2.42928	3.28918	2.18304	3.61688	1.55972	1.68239	2.6392	1.93483	1.45422	1.84561	2.143	1.94945	2.03401	2.25152	1.59686	2.08932	2.11799	1.97113	2.26474	3.00089	2.58486	1.65078
16	2.10281	2.0931	1.85525	1.94501	2.11194	1.84917	1.90142	2.11771	1.91785	1.8594	2.12213	1.93108	1.86326	2.11944	1.8185	2.0166	2.01055	2.12308	1.96208	2.49975	3.37813	1.54619	1.72233	2.11847	2.3238	2.86851	2.89574	2.40297	3.31991	2.18825	3.6161	1.5481	1.66899	2.6255	1.94265	1.4704	1.85139	2.15555	1.96922	2.04238	2.29155	1.61848	2.11572	2.1398	1.99861	2.31177	3.04003	2.61779	1.65541
16.25	2.08872	2.13806	1.85158	1.93219	2.05776	1.8346	1.90907	2.13481	1.88104	1.84472	2.15077	1.93661	1.88986	2.14757	1.77723	2.01569	2.00475	2.12251	1.94102	2.52354	3.35259	1.49369	1.81686	2.12566	2.33013	2.89523	2.91594	2.43965	3.37104	2.20493	3.64839	1.55783	1.70322	2.68897	1.96798	1.46155	1.89232	2.19039	1.98954	2.04297	2.27916	1.61735	2.10095	2.13353	1.9965	2.29069	3.03168	2.6178	1.65254
16.5	2.10349	2.127	1.85093	1.9211	2.02653	1.87573	1.91324	2.16395	1.90847	1.85847	2.14419	1.95003	1.88306	2.14687	1.79045	2.01406	1.98034	2.15181	1.94869	2.53771	3.42704	1.49174	1.67416	2.14181	2.32306	2.91507	2.94647	2.442	3.41075	2.21766	3.64171	1.54647	1.69158	2.69565	1.95506	1.45181	1.88466	2.17901	2.00857	2.03622	2.29728	1.63642	2.12854	2.16034	2.01605	2.3393	3.08823	2.64648	1.67569
16.75	2.13458	2.12485	1.88684	1.95529	2.03463	1.87489	1.93861	2.17298	1.93871	1.85423	2.14318	1.99336	1.88051	2.19439	1.81655	2.05132	2.01075	2.18255	1.96853	2.54313	3.46144	1.51175	1.74408	2.1508	2.32791	2.90253	2.96644	2.46152	3.44615	2.22332	3.68198	1.54604	1.69825	2.73171	1.95639	1.45408	1.88702	2.18995	2.01147	2.02843	2.29895	1.62652	2.12352	2.13978	2.01951	2.34895	3.0673	2.65706	1.68763
17	2.10478	2.18568	1.89113	1.9393	2.00815	1.88469	1.95767	2.17938	1.94806	1.87319	2.14954	1.99709	1.91077	2.19799	1.80644	2.01329	2.04923	2.15905	1.99282	2.54082	3.55171	1.52199	1.73122	2.17088	2.33292	2.94681	2.9883	2.47717	3.50007	2.23205	3.67165	1.53902	1.68931	2.73361	1.96471	1.458	1.90351	2.20514	2.02659	2.0541	2.32378	1.64336	2.14403	2.16749	2.03377	2.35098	3.09282	2.64269	1.67404
17.25	2.13314	2.19412	1.90647	1.96199	2.0434	1.88372	1.94977	2.19066	1.92287	1.85791	2.14615	2.01254	1.92226	2.24117	1.82672	2.03006	2.04864	2.22043	2.00208	2.60869	3.56236	1.57007	1.71516	2.19153	2.34132	2.98667	3.04899	2.51436	3.57151	2.27185	3.71838	1.56074	1.68942	2.74822	1.9718	1.463	1.90217	2.20138	2.03701	2.04689	2.31364	1.63728	2.13052	2.15231	2.0244	2.36563	3.08499	2.6838	1.70042
17.5	2.13171	2.19722	1.90756	1.96442	2.03687	1.92398	1.9389	2.19261	1.93749	1.85966	2.14775	2.01787	1.91178	2.23051	1.80766	2.04729	2.05491	2.22704	1.99283	2.58766	3.56967	1.56949	1.7125	2.18689	2.32126	2.96466	3.02548	2.50258	3.59617	2.26183	3.6937	1.5416	1.67793	2.74073	1.9867	1.47292	1.92032	2.21789	2.05449	2.0702	2.33371	1.65812	2.14614	2.16678	2.05696	2.37839	3.09526	2.66276	1.69109
17.75	2.16343	2.21401	1.85153	1.98243	2.05353	1.9546	1.94802	2.24629	1.94358	1.87099	2.17142	2.05912	1.90944	2.23133	1.80242	2.02916	2.05761	2.22528	2.04738	2.61205	3.63982	1.55852	1.72354	2.20393	2.31702	3.00126	3.06634	2.52292	3.64426	2.28677	3.71691	1.53945	1.69016	2.77715	1.96067	1.45559	1.91445	2.1999	2.04275	2.0509	2.36738	1.67544	2.16378	2.2085	2.06175	2.39639	3.14677	2.71007	1.72326
18	2.17627	2.22957	1.88677	2.00052	2.07438	1.95961	1.94817	2.21659	1.96312	1.86576	2.12698	2.07211	1.92176	2.27373	1.8061	2.06279	2.09262	2.26256	2.0513	2.63179	3.70722	1.49127	1.69799	2.2234	2.34123	3.02514	3.09521	2.54555	3.70433	2.29437	3.73651	1.54772	1.67413	2.75805	1.97088	1.45006	1.93394	2.21677	2.06641	2.05623	2.36458	1.68234	2.16827	2.20636	2.07543	2.40884	3.16113	2.71043	1.73013
18.25	2.16942	2.18492	1.89879	1.9926	2.05508	1.98816	1.95808	2.25115	1.95708	1.87198	2.13667	2.0859	1.92892	2.25431	1.79799	2.06982	2.09243	2.22841	2.02195	2.6214	3.65943	1.47347	1.74082	2.2065	2.33252	3.02825	3.10218	2.53838	3.73522	2.30241	3.73582	1.53859	1.66782	2.77364	1.97768	1.46981	1.95118	2.24173	2.08422	2.07367	2.36026	1.68065	2.14924	2.20092	2.06173	2.39791	3.1603	2.7312	1.74891
18.5	2.186	2.26351	1.922	2.00744	2.05853	1.99767	1.95684	2.23599	1.95156	1.85872	2.13663	2.09417	1.92978	2.33793	1.80991	2.07191	2.1237	2.2642	2.09053	2.647	3.76287	1.58358	1.76683	2.2169	2.36788	3.07823	3.11002	2.49236	3.76106	2.31438	3.70414	1.52689	1.66783	2.78182	1.97713	1.46717	1.94122	2.2289	2.08614	2.06007	2.38646	1.69928	2.17684	2.22691	2.08596	2.42462	3.18495	2.73686	1.74846
18.75	2.21567	2.29801	1.92345	2.02709	2.08266	2.00488	1.96141	2.25931	1.94374	1.86511	2.13971	2.09489	1.96113	2.36002	1.81951	2.08508	2.15176	2.26161	2.03893	2.65676	3.83933	1.57168	1.74001	2.1979	2.36925	3.05802	3.15325	2.54017	3.84643	2.35101	3.76934	1.54072	1.66806	2.79366	1.99242	1.45745	1.96659	2.25348	2.09741	2.08406	2.37651	1.71119	2.16859	2.21935	2.10117	2.43467	3.21278	2.7338	1.74503
19	2.22284	2.26606	1.92424	2.0299	2.08351	1.99981	1.94587	2.28711	1.97023	1.86568	2.12565	2.09694	1.92867	2.34144	1.78666	2.06652	2.13784	2.27287	2.07203	2.64614	3.85772	1.58377	1.73144	2.18856	2.38057	3.08203	3.13808	2.53606	3.85582	2.31729	3.71455	1.52155	1.65022	2.77215	2.00364	1.44089	1.97947	2.25189	2.12315	2.09195	2.40592	1.72021	2.20077	2.2564	2.11536	2.44845	3.2439	2.75374	1.75422
19.25	2.21622	2.31502	1.94232	2.02052	2.07551	2.0392	1.98392	2.2736	1.97905	1.90217	2.13453	2.11735	1.95301	2.36759	1.79193	2.06798	2.13681	2.27264	2.06731	2.68366	3.85848	1.58852	1.76048	2.1551	2.37558	3.07759	3.16847	2.52585	3.88403	2.35557	3.72983	1.51791	1.64944	2.76727	1.97535	1.43756	1.96515	2.22616	2.10758	2.06771	2.41635	1.73046	2.20053	2.26045	2.13039	2.47762	3.26158	2.74472	1.74074
19.5	2.22362	2.34532	1.93336	2.02815	2.08371	2.04323	1.96229	2.3103	2.00059	1.87867	2.15278	2.12923	1.97535	2.40158	1.78999	2.07031	2.16248	2.26823	2.08763	2.67103	3.89026	1.55694	1.84807	2.18996	2.39358	3.10844	3.19317	2.55665	3.91751	2.36067	3.75866	1.52568	1.65706	2.79773	1.99952	1.45985	1.99539	2.25814	2.13338	2.08762	2.43832	1.74931	2.21198	2.2814	2.14895	2.49128	3.30666	2.76533	1.74819
19.75	2.21936	2.35627	1.91822	2.0456	2.08062	2.02825	1.96739	2.29294	1.94618	1.87196	2.13681	2.12863	1.9445	2.44897	1.77764	2.04743	2.13275	2.2945	2.09204	2.71559	3.9249	1.55025	1.87149	2.20369	2.403	3.09871	3.20938	2.57202	3.96946	2.40095	3.78854	1.52946	1.66443	2.79599	1.98547	1.44121	1.97985	2.2545	2.12094	2.08845	2.39194	1.71799	2.17652	2.23812	2.1098	2.46138	3.24858	2.72957	1.73092
20	2.21378	2.40189	1.93224	2.05063	2.06682	2.03681	1.94629	2.26014	1.96292	1.85444	2.13347	2.12189	1.98791	2.45166	1.76939	2.05751	2.15961	2.26205	2.05815	2.68722	3.88969	1.55088	1.75282	2.18408	2.3638	3.06814	3.22323	2.54802	3.96745	2.38985	3.73082	1.51432	1.642	2.78531	2.01126	1.48399	2.0242	2.29773	2.16229	2.11776	2.39935	1.73417	2.18921	2.25779	2.1369	2.49078	3.28798	2.75839	1.75034
[truncated: 92 more columns]

## Sheet: Fig. 2e
Fig.2e young vs old translation rate Nlrp5
	Young (n=104)	Old (n=37)
	0.1029	0.1009
	0.1512	0.1074
	0.06458	0.1846
	0.09093	0.08794
	-0.006923	0.09076
	0.1048	0.1471
	0.04596	0.1963
	0.09624	0.1345
	0.04227	0.1991
	0.006416	0.1316
	0.06233	0.1399
	0.1276	0.1756
	0.07033	0.06441
	0.152	0.1891
	-0.01435	0.06736
	0.04269	0.09751
	0.1183	0.112
	0.1174	0.1389
	0.08957	0.05983
	0.1027	0.1538
	0.1142	0.08569
	0.004649	0.06905
	0.002663	0.02551
	0.05833	0.03402
	0.04458	0.1098
	0.08099	0.0797
	0.09646	0.03085
	0.0579	0.0188
	0.1767	0.07175
	0.08071	0.2549
	0.03979	0.1336
	-0.02235	0.09119
	-0.01274	0.02989
	0.08963	0.05865
	0.05142	0.01852
	-0.004538	0.06117
	0.1143	0.276
	0.08656
	0.1244
	0.04029
	0.0972
	0.1037
	0.06624
	0.09316
	0.09895
	0.1077
	0.1162
	0.09648
	0.1002
	0.1592
	0.09773
	0.125
	0.1451
	0.04213
	0.03863
	0.0827
	0.02428
	0.07324
	0.02715
	0.1195
	0.02837
	-0.03678
	0.109
	0.05858
	0.02195
	0.02119
	0.06348
	0.05868
	0.06718
	0.02136
	0.06319
	0.09471
	0.0325
	0.05011
	0.09159
	0.1085
	0.06883
	0.2407
	0.05001
	0.06037
	0.08681
	0.05869
	0.04745
	0.0502
	0.04513
	0.009603
	0.03632
	0.06108
	0.01366
	0.03512
	0.09026
	0.0294
	0.08642
	0.07067
	0.2303
	0.05909
	0.05083
	0.08943
	0.2424
	-0.005762
	0.1128
	0.0368
	0.1412
	0.01229

## Sheet: Fig. 2f
Fig. 2f YFP/mCherry Il7 young vs old
Time after GVBD (hr)	Young (n=110)
-2		0.140582			0.051753			0.07471		0.044022	0.066882			0.0726				0.043522	0.028869			0.023812
-1.75		0.126278	0.027094	0.114648	0.033201			0.050942	0.040666	0.030181	0.070298			0.067317		0.05202	0.03662	0.0345	0.04924			0.02227			0.022435				0.018308	0.022435	0.029707					0.024608		0.017331					0.023411		0.015963
-1.5		0.080456	0.024915	0.113793	0.050233		0.048403	0.053668	0.029616	0.025102	0.069106			0.043223		0.072287	0.045092	0.050935	0.034089			0.022751			0.021993		0.02302		0.020046	0.021993	0.029785	0.019796				0.022192		0.013544		0.023017		0.017676	0.020194		0.015699				0.062049
-1.25		0.046812	0.032964	0.078124	0.052792		0.08189	0.072428	0.032271	0.025318	0.083082		0.071539	0.050892	0.035063	0.081056	0.033501	0.048519	0.042171	0.040917	0.031237	0.027837		0.054108	0.024734		0.020855	0.011286	0.016327	0.024734	0.030572	0.020595			0.01955	0.024002		0.017423		0.038229		0.014021	0.024247	0.023503	0.023374	0.023185			0.058114
-1	0.132306	0.089994	0.029883	0.101394	0.054359		0.030602	0.067361	0.046581	0.024831	0.066958		0.118894	0.043875	0.035272	0.072867	0.041273	0.061314	0.036482	0.042475	0.039613	0.021812		0.016251	0.025603	0.053857	0.01948	0.013846	0.020447	0.025603	0.031102	0.018431		0.023495	0.018746	0.020468	0.024363	0.019887	0.017713	0.031779		0.01445	0.0253	0.024596	0.011469	0.020993			0.05074
-0.75	0.170202	0.069747	0.041321	0.093688	0.044361	0.043748	0.065099	0.071882	0.033458	0.03729	0.075045	0.035336	0.104198	0.065621	0.033628	0.061498	0.041817	0.048187	0.046513	0.046114	0.032531	0.015675	0.059895	0.058025	0.023137	0.043424	0.02389	0.014647	0.017627	0.023137	0.020512	0.017831	0.018599	0.018419	0.021504	0.01899	0.025115	0.01613	0.020979	0.026618	0.022786	0.013993	0.017399	0.024741	0.018994	0.017934	0.014675	0.043964	0.076593
-0.5	0.180061	0.099338	0.039136	0.077392	0.082222	0.04869	0.048664	0.082468	0.035239	0.018193	0.07232	0.052473	0.109193	0.034694	0.028836	0.06911	0.041024	0.047612	0.024525	0.049946	0.041761	0.03806	0.066903	0.050481	0.02479	0.043194	0.02559	0.012339	0.019955	0.02479	0.017869	0.014474	0.02299	0.016757	0.024189	0.025574	0.021859	0.01249	0.02048	0.028454	0.018574	0.015541	0.023035	0.021677	0.027815	0.016412	0.010477	0.054707	0.071118
-0.25	0.127128	0.094796	0.036233	0.073406	0.048469	0.060029	0.053089	0.07848	0.033379	0.026675	0.078799	0.051448	0.091986	0.064928	0.031334	0.050275	0.044811	0.057413	0.044538	0.053109	0.03116	0.027524	0.05212	0.045224	0.025198	0.03669	0.025982	0.012883	0.017603	0.025198	0.036838	0.018662	0.02058	0.018386	0.023681	0.022464	0.027258	0.018267	0.022967	0.033167	0.015696	0.017763	0.018491	0.02282	0.020469	0.026305	0.010496	0.049076	0.078796
0	0.220099	0.17366	0.038276	0.126193	0.036949	0.050159	0.067161	0.080339	0.032019	0.028403	0.080329	0.044262	0.079228	0.048169	0.03058	0.050537	0.038969	0.023316	0.05824	0.043471	0.039517	0.028752	0.064649	0.084528	0.026717	0.044251	0.021944	0.010451	0.016774	0.026717	0.028379	0.018624	0.019507	0.018719	0.021054	0.024034	0.017676	0.013834	0.025455	0.020518	0.019638	0.014564	0.02237	0.012015	0.016985	0.017408	0.013624	0.06121	0.072991
0.25	0.11861	0.095665	0.032262	0.102706	0.060766	0.059683	0.009184	0.074107	0.028063	0.023656	0.069139	0.047035	0.084444	0.033068	0.0314	0.04838	0.040935	0.048514	0.053086	0.035715	0.033379	0.019229	0.074042	0.052706	0.025535	0.03909	0.01791	0.015583	0.018549	0.025535	0.023389	0.01844	0.020153	0.017048	0.013783	0.019415	0.022736	0.015644	0.023763	0.02994	0.019478	0.013966	0.021599	0.012132	0.017904	0.024648	0.011824	0.06357	0.058581
0.5	0.147352	0.126192	0.027074	0.129522	0.054263	0.066804	0.01942	0.084723	0.036419	0.033515	0.082058	0.039235	0.069798	0.061187	0.03758	0.062263	0.049755	0.030515	0.056368	0.048977	0.032055	0.01475	0.039682	0.063709	0.026214	0.045539	0.020592	0.012751	0.016051	0.026214	0.034122	0.016939	0.020605	0.01976	0.023237	0.024438	0.027217	0.015123	0.0204	0.0388	0.018741	0.017246	0.022044	0.022466	0.016279	0.025599	0.013324	0.070281	0.081477
0.75	0.181478	0.123191	0.018354	0.108401	0.045469	0.068834	0.082144	0.066786	0.028795	0.032666	0.091793	0.028152	0.074804	0.049546	0.035127	0.059318	0.036358	0.046109	0.063164	0.032711	0.046492	0.030519	0.039279	0.056338	0.025157	0.046456	0.024543	0.013515	0.018236	0.025157	0.028955	0.020976	0.018694	0.016	0.01909	0.021325	0.021371	0.017776	0.019754	0.031491	0.018328	0.011243	0.026394	0.020488	0.008479	0.025341	0.010444	0.082797	0.063228
1	0.172239	0.148016	0.017194	0.123036	0.053998	0.048298	0.079364	0.08815	0.035662	0.03479	0.084585	0.0454	0.086931	0.057415	0.030485	0.06182	0.055495	0.0552	0.045828	0.04214	0.046449	0.013097	0.076324	0.070911	0.024841	0.048036	0.018964	0.012087	0.02013	0.024841	0.025335	0.021565	0.019302	0.014242	0.024236	0.020514	0.025736	0.013685	0.020307	0.034075	0.017487	0.013614	0.020127	0.023608	0.015663	0.02335	0.011335	0.10418	0.070217
1.25	0.255674	0.151561	0.025647	0.114471	0.055197	0.053503	0.069564	0.096565	0.033098	0.041698	0.094899	0.050918	0.06339	0.04225	0.033631	0.07448	0.031547	0.049572	0.050165	0.036169	0.034045	0.012102	0.059038	0.087526	0.023443	0.050106	0.025012	0.01465	0.015343	0.023443	0.032216	0.018779	0.022679	0.019027	0.024789	0.023181	0.024439	0.023371	0.022585	0.037908	0.021662	0.019122	0.025668	0.022663	0.017867	0.026385	0.014585	0.112944	0.090166
1.5	0.207139	0.118161	0.031046	0.121175	0.044616	0.038023	0.088097	0.090185	0.038243	0.041087	0.098252	0.059686	0.112414	0.062713	0.037662	0.0661	0.044041	0.054508	0.055447	0.03359	0.034817	0.021253	0.075952	0.054088	0.032858	0.0446	0.029512	0.014081	0.020429	0.032858	0.028227	0.020438	0.023739	0.019835	0.015072	0.021406	0.022836	0.019568	0.023099	0.036658	0.021345	0.020569	0.022455	0.035852	0.017169	0.023594	0.013806	0.131101	0.078633
1.75	0.25251	0.076894	0.03998	0.109842	0.055862	0.032468	0.021223	0.079246	0.034638	0.043986	0.109042	0.047511	0.07293	0.03859	0.04027	0.077531	0.048787	0.057976	0.063629	0.042403	0.032303	0.02089	0.074956	0.061866	0.028871	0.055499	0.020089	0.013972	0.016024	0.028871	0.034079	0.021051	0.025953	0.022016	0.022224	0.027048	0.022744	0.017074	0.026255	0.038502	0.02072	0.016157	0.020773	0.028463	0.020148	0.026892	0.012622	0.144505	0.076715
2	0.133162	0.139801	0.033544	0.116895	0.060266	0.048466	0.092762	0.072905	0.048534	0.038477	0.110909	0.054239	0.119958	0.056515	0.045102	0.07639	0.058557	0.06543	0.048198	0.043485	0.037525	0.021719	0.0534	0.04708	0.030085	0.05969	0.03	0.01764	0.017165	0.030085	0.034504	0.025238	0.026501	0.022145	0.021165	0.027035	0.02356	0.020713	0.020607	0.03462	0.026885	0.016907	0.031177	0.022912	0.01594	0.023159	0.014733	0.152672	0.109427
2.25	0.218071	0.123139	0.034369	0.122678	0.04515	0.06588	0.101517	0.098811	0.041614	0.048322	0.110932	0.04628	0.103906	0.072268	0.039348	0.071173	0.046323	0.045405	0.069153	0.047606	0.04677	0.023938	0.086074	0.055234	0.029884	0.057717	0.036122	0.018478	0.023883	0.029884	0.03333	0.028151	0.023413	0.026421	0.018314	0.027641	0.030747	0.018415	0.02135	0.037701	0.027485	0.020131	0.027248	0.028197	0.019668	0.031941	0.014087	0.173086	0.104972
2.5	0.225793	0.22729	0.04297	0.137723	0.096358	0.046733	0.099006	0.092714	0.040019	0.042549	0.123075	0.046534	0.063769	0.060471	0.042517	0.072172	0.060527	0.059328	0.077537	0.049068	0.035852	0.033513	0.072654	0.071195	0.036869	0.063067	0.039699	0.01749	0.022098	0.036869	0.035668	0.027786	0.027967	0.025871	0.016843	0.031265	0.033318	0.024082	0.026681	0.045133	0.029317	0.024661	0.036029	0.02198	0.021951	0.030184	0.015303	0.191476	0.103606
2.75	0.19782	0.166711	0.041512	0.138023	0.060996	0.061027	0.11302	0.102215	0.041566	0.048067	0.137979	0.058866	0.121036	0.08027	0.046758	0.108003	0.052814	0.057367	0.083677	0.047985	0.037685	0.023909	0.05987	0.056808	0.030422	0.061645	0.044801	0.021109	0.026597	0.030422	0.043293	0.029106	0.029898	0.030949	0.021247	0.033857	0.029569	0.026455	0.033281	0.037813	0.031669	0.026703	0.03049	0.029366	0.024769	0.033548	0.010305	0.199779	0.100126
3	0.277696	0.204619	0.050679	0.140027	0.076843	0.062071	0.063011	0.09922	0.050535	0.037331	0.148931	0.049932	0.123869	0.078191	0.048386	0.089437	0.077627	0.064935	0.08462	0.052431	0.044063	0.023088	0.079649	0.078392	0.037244	0.077077	0.041433	0.02185	0.025281	0.037244	0.034472	0.034165	0.032304	0.030283	0.022065	0.036627	0.0301	0.026637	0.036191	0.042217	0.033182	0.030168	0.039291	0.033044	0.028105	0.042867	0.018566	0.220596	0.128716
3.25	0.26694	0.248083	0.059188	0.170943	0.087576	0.049516	0.094187	0.126231	0.047645	0.063035	0.153443	0.054344	0.138287	0.095076	0.054989	0.099819	0.078369	0.064081	0.07487	0.066332	0.044871	0.038743	0.110993	0.052172	0.036314	0.075011	0.049188	0.025835	0.027055	0.036314	0.045436	0.040204	0.034934	0.035	0.024719	0.039171	0.029299	0.030462	0.040023	0.044396	0.036874	0.035355	0.043758	0.035578	0.025709	0.046221	0.019044	0.233013	0.137088
3.5	0.263011	0.242185	0.050843	0.17832	0.088958	0.057058	0.097998	0.116472	0.060144	0.064953	0.166903	0.060605	0.158994	0.093354	0.057358	0.108324	0.077664	0.067164	0.097335	0.055971	0.040683	0.050594	0.101625	0.074143	0.047571	0.078045	0.060833	0.026083	0.039877	0.047571	0.03985	0.045534	0.039491	0.036674	0.029017	0.044896	0.029699	0.032176	0.045941	0.051704	0.039314	0.039512	0.046185	0.043262	0.029439	0.052905	0.02093	0.248692	0.131887
3.75	0.198399	0.273509	0.067554	0.163072	0.116317	0.082184	0.121774	0.11909	0.063426	0.072337	0.172933	0.052422	0.13333	0.090503	0.064123	0.108031	0.080549	0.088047	0.101428	0.058041	0.050915	0.037318	0.102867	0.093205	0.050241	0.088332	0.067077	0.032036	0.040877	0.050241	0.050218	0.048823	0.042145	0.045799	0.025829	0.051622	0.03406	0.033248	0.047852	0.047403	0.044145	0.046488	0.054707	0.040099	0.046006	0.053972	0.020458	0.258129	0.169132
4	0.334677	0.280786	0.071025	0.192164	0.105745	0.075814	0.090904	0.154609	0.074075	0.073325	0.195155	0.064631	0.159858	0.130284	0.068153	0.125097	0.091608	0.09804	0.10958	0.077745	0.055625	0.057325	0.08981	0.098526	0.054908	0.085794	0.070477	0.039587	0.044162	0.054908	0.064203	0.05608	0.054039	0.043986	0.026892	0.0579	0.039449	0.043193	0.050473	0.056318	0.047794	0.055469	0.057634	0.04276	0.041745	0.065206	0.024608	0.281123	0.166582
4.25	0.283779	0.315322	0.062333	0.206545	0.15362	0.087935	0.106904	0.152621	0.085069	0.085977	0.205448	0.06433	0.166224	0.12292	0.078082	0.149117	0.111116	0.109131	0.122881	0.08675	0.069474	0.060364	0.102281	0.110458	0.061331	0.087002	0.077998	0.043988	0.054466	0.061331	0.067148	0.064926	0.056027	0.053111	0.033936	0.06338	0.043161	0.043766	0.060587	0.064463	0.052267	0.060776	0.069457	0.050129	0.051385	0.068285	0.028239	0.294771	0.178431
4.5	0.299971	0.362365	0.088078	0.230463	0.145168	0.114128	0.132556	0.16534	0.099642	0.0977	0.216284	0.059417	0.176643	0.139756	0.08525	0.155356	0.114992	0.110074	0.137528	0.083508	0.067195	0.067579	0.13703	0.114207	0.066068	0.098142	0.0816	0.04772	0.061477	0.066068	0.074166	0.072557	0.061378	0.066243	0.030816	0.072496	0.046827	0.05481	0.071172	0.067443	0.05618	0.071996	0.072157	0.052335	0.05685	0.076671	0.036919	0.301506	0.190267
4.75	0.237991	0.376535	0.098255	0.24511	0.144475	0.122808	0.139605	0.173481	0.104719	0.132749	0.232593	0.079651	0.191385	0.150107	0.096657	0.169082	0.141152	0.130183	0.143423	0.095246	0.075807	0.077414	0.147811	0.131982	0.076162	0.102622	0.096695	0.05878	0.070389	0.076162	0.091543	0.083958	0.07245	0.067762	0.036432	0.081235	0.055902	0.057949	0.075538	0.066992	0.064185	0.081849	0.083166	0.056462	0.062806	0.085928	0.040568	0.309684	0.215605
5	0.26722	0.435058	0.103896	0.240954	0.195163	0.108064	0.180721	0.170396	0.122313	0.144091	0.248548	0.080113	0.239623	0.162851	0.107419	0.173168	0.14268	0.128201	0.161878	0.119922	0.085636	0.073423	0.150342	0.153695	0.082863	0.102022	0.094684	0.064752	0.078713	0.082863	0.103401	0.094775	0.07861	0.0748	0.039479	0.095353	0.062262	0.060801	0.085285	0.071254	0.067767	0.089521	0.089346	0.061918	0.067515	0.090423	0.04636	0.320976	0.210946
5.25	0.335169	0.493964	0.115396	0.318372	0.190765	0.125839	0.172486	0.207259	0.132427	0.174458	0.28323	0.083855	0.223367	0.18932	0.117673	0.213103	0.172103	0.130961	0.170497	0.138139	0.089875	0.094651	0.155801	0.185308	0.093148	0.119292	0.110316	0.077167	0.089251	0.093148	0.103177	0.103351	0.091291	0.083286	0.054279	0.100232	0.067517	0.075472	0.095094	0.077172	0.076648	0.09779	0.098407	0.071079	0.078629	0.104258	0.053909	0.343044	0.263422
5.5	0.280705	0.525517	0.129127	0.322474	0.20831	0.141016	0.167918	0.222465	0.14795	0.172869	0.276473	0.092112	0.240843	0.218173	0.129963	0.219867	0.180413	0.15491	0.189013	0.149511	0.104677	0.109661	0.19175	0.178496	0.106892	0.11011	0.120448	0.079659	0.104433	0.106892	0.112873	0.113344	0.101711	0.093625	0.057191	0.115707	0.078809	0.081718	0.102736	0.07641	0.081886	0.107585	0.107096	0.077472	0.087701	0.115363	0.06302	0.352737	0.251136
5.75	0.306392	0.541196	0.154105	0.370051	0.211233	0.14766	0.151872	0.2638	0.166712	0.180301	0.306972	0.103481	0.265043	0.236797	0.143939	0.236164	0.190742	0.171442	0.207969	0.166224	0.12488	0.116122	0.183819	0.206091	0.109486	0.12724	0.123381	0.093694	0.118179	0.109486	0.129302	0.123168	0.112379	0.103926	0.061123	0.119531	0.079466	0.092412	0.120769	0.095372	0.089806	0.122878	0.119515	0.08607	0.101641	0.117558	0.070211	0.368212	0.261336
6	0.360476	0.564863	0.178971	0.359901	0.232774	0.17693	0.213523	0.270973	0.184901	0.219225	0.311828	0.111098	0.288052	0.268397	0.166378	0.275176	0.244146	0.17574	0.223463	0.182306	0.138182	0.13378	0.206033	0.235902	0.125682	0.137786	0.133239	0.10326	0.133144	0.125682	0.144909	0.137363	0.126055	0.114902	0.078437	0.12737	0.090013	0.100894	0.127786	0.099062	0.098283	0.136321	0.129046	0.097581	0.109906	0.125782	0.079708	0.378905	0.298902
6.25	0.33548	0.564473	0.176014	0.402106	0.261633	0.196572	0.236019	0.288242	0.198075	0.242601	0.341033	0.123911	0.331222	0.304821	0.180047	0.291663	0.248367	0.193477	0.248027	0.205357	0.149387	0.136572	0.218249	0.246137	0.13602	0.137893	0.143008	0.117788	0.142454	0.13602	0.158518	0.152396	0.137018	0.121395	0.078036	0.140555	0.104292	0.10521	0.139327	0.095827	0.106619	0.145605	0.136435	0.097477	0.112384	0.128275	0.087553	0.398869	0.320863
6.5	0.382297	0.64116	0.209793	0.405346	0.274259	0.208766	0.250759	0.311719	0.227213	0.269243	0.368273	0.143861	0.312988	0.33341	0.198173	0.320633	0.26835	0.19529	0.254129	0.225208	0.167045	0.136435	0.270458	0.291226	0.141394	0.157425	0.153177	0.128774	0.151808	0.141394	0.176098	0.167751	0.144833	0.138205	0.088153	0.148417	0.10449	0.123369	0.142728	0.106524	0.110782	0.156939	0.150223	0.12136	0.127032	0.133533	0.096344	0.41425	0.345778
6.75	0.458416	0.696695	0.226631	0.434278	0.310974	0.202618	0.235539	0.342981	0.234978	0.293892	0.368504	0.162077	0.330012	0.353579	0.214352	0.34044	0.298148	0.213829	0.283788	0.243548	0.190728	0.157417	0.26276	0.292574	0.155865	0.16993	0.160971	0.140885	0.169902	0.155865	0.190413	0.180313	0.160038	0.155159	0.099115	0.1584	0.121428	0.129876	0.163477	0.099265	0.12186	0.170614	0.159256	0.134891	0.131572	0.145935	0.105715	0.446836	0.382022
7	0.485462	0.720421	0.257628	0.474438	0.348981	0.244513	0.276911	0.363013	0.262414	0.319222	0.391806	0.168995	0.359798	0.354971	0.236093	0.357565	0.309561	0.231847	0.313822	0.288978	0.194079	0.173552	0.273011	0.30535	0.168507	0.166765	0.164042	0.153551	0.185318	0.168507	0.195734	0.188515	0.164785	0.162986	0.111707	0.181512	0.137039	0.143773	0.169284	0.120535	0.129454	0.185453	0.165219	0.143259	0.147696	0.151393	0.118302	0.459604	0.396364
7.25	0.516966	0.716948	0.276506	0.532081	0.346993	0.257918	0.315392	0.382918	0.276574	0.339365	0.395336	0.183711	0.402614	0.405421	0.259022	0.396584	0.333474	0.278459	0.332116	0.303355	0.211924	0.181822	0.315697	0.362612	0.176838	0.178673	0.178418	0.168456	0.199412	0.176838	0.203321	0.205705	0.181208	0.174706	0.123574	0.178606	0.145597	0.148974	0.190047	0.116684	0.13667	0.202437	0.184525	0.142849	0.159654	0.166944	0.127214	0.465441	0.416801
7.5	0.511539	0.786896	0.303775	0.547847	0.412584	0.277686	0.314847	0.431492	0.304397	0.36921	0.448665	0.205545	0.434313	0.453332	0.277122	0.424949	0.377569	0.281682	0.36228	0.321129	0.231131	0.193711	0.356439	0.357838	0.193408	0.189829	0.192658	0.177209	0.216256	0.193408	0.221432	0.218152	0.194987	0.190216	0.143109	0.185732	0.165196	0.164019	0.198275	0.121985	0.140471	0.210908	0.194392	0.169679	0.16605	0.168629	0.141073	0.485109	0.435487
7.75	0.551484	0.849135	0.3317	0.554435	0.427825	0.28425	0.352491	0.447279	0.318838	0.399282	0.462666	0.231146	0.439195	0.457545	0.297702	0.452694	0.399855	0.315232	0.368947	0.355767	0.265624	0.197806	0.361846	0.403174	0.204415	0.193208	0.195043	0.192676	0.228317	0.204415	0.239207	0.231401	0.203405	0.206199	0.143925	0.206009	0.173365	0.175916	0.211199	0.118738	0.151809	0.225696	0.199801	0.186557	0.171373	0.187203	0.154705	0.523601	0.497652
8	0.565543	0.844681	0.350963	0.602297	0.452791	0.304517	0.373269	0.47032	0.343734	0.451136	0.470997	0.250835	0.50458	0.515412	0.323444	0.470159	0.435024	0.331523	0.391912	0.403488	0.292214	0.207571	0.399976	0.476895	0.210282	0.201888	0.209909	0.204385	0.248495	0.210282	0.264248	0.247741	0.221635	0.216613	0.159662	0.214365	0.182458	0.182201	0.228592	0.141253	0.162689	0.243978	0.217291	0.187317	0.182563	0.194368	0.163948	0.526032	0.492257
8.25	0.591001	0.90181	0.381391	0.635412	0.453331	0.325174	0.408952	0.507227	0.36443	0.454982	0.499408	0.281607	0.541954	0.549115	0.341948	0.491133	0.454544	0.350014	0.408403	0.404603	0.308412	0.216068	0.402395	0.457299	0.225228	0.207351	0.218893	0.217585	0.262501	0.225228	0.270146	0.265849	0.234676	0.238651	0.176402	0.228411	0.196525	0.189591	0.244886	0.138954	0.172937	0.249182	0.223559	0.206661	0.199338	0.200596	0.180179	0.56122	0.537371
8.5	0.568853	0.942245	0.404552	0.651806	0.501696	0.370262	0.440774	0.50671	0.393919	0.496126	0.518987	0.306254	0.588871	0.589828	0.363266	0.533141	0.508315	0.362188	0.450672	0.444728	0.330394	0.234312	0.435725	0.498209	0.23783	0.221274	0.230584	0.236355	0.281245	0.23783	0.280721	0.281974	0.24579	0.254945	0.196848	0.242974	0.201635	0.198118	0.266097	0.145634	0.17847	0.268713	0.241818	0.197899	0.206444	0.208974	0.197347	0.578999	0.580178
8.75	0.575218	0.988936	0.441833	0.696499	0.552199	0.390462	0.431347	0.554495	0.428496	0.518535	0.543516	0.333871	0.603955	0.589317	0.382297	0.56544	0.530974	0.421171	0.465865	0.47956	0.353611	0.243002	0.429739	0.57468	0.247526	0.226959	0.244095	0.250717	0.295062	0.247526	0.292296	0.292127	0.264502	0.26037	0.198286	0.254014	0.21389	0.207316	0.273742	0.160755	0.180375	0.288348	0.251634	0.225609	0.223556	0.214996	0.214	0.590538	0.587966
9	0.716544	0.99103	0.466248	0.70843	0.560648	0.403939	0.454469	0.597434	0.448686	0.567083	0.548093	0.359957	0.644786	0.628778	0.408029	0.568607	0.5626	0.412311	0.484178	0.503748	0.367545	0.2458	0.521062	0.573058	0.260555	0.226433	0.250364	0.263754	0.322453	0.260555	0.306467	0.303927	0.27333	0.276682	0.225831	0.270528	0.227191	0.221366	0.290057	0.170788	0.190663	0.297115	0.269862	0.230345	0.234251	0.237826	0.222053	0.606744	0.632157
9.25	0.637409	1.10158	0.513016	0.73356	0.604512	0.418291	0.50846	0.616401	0.486532	0.577293	0.584516	0.393321	0.668684	0.688338	0.425356	0.596991	0.586402	0.43279	0.512051	0.545694	0.403189	0.253121	0.518869	0.599969	0.268804	0.248633	0.260236	0.275447	0.332522	0.268804	0.317296	0.324542	0.288079	0.289848	0.233994	0.291336	0.246638	0.236953	0.31081	0.181	0.19652	0.316585	0.279743	0.250671	0.237276	0.243022	0.240673	0.640272	0.646247
9.5	0.613288	1.06709	0.546236	0.762828	0.727355	0.461596	0.525195	0.656711	0.499066	0.638081	0.619057	0.404941	0.694869	0.720291	0.427194	0.621219	0.634388	0.477434	0.538749	0.574701	0.439195	0.266504	0.588592	0.598931	0.285045	0.2599	0.271099	0.299955	0.354768	0.285045	0.346475	0.335568	0.299773	0.308551	0.260288	0.298621	0.264308	0.244439	0.321071	0.193391	0.207	0.327308	0.297283	0.263298	0.250574	0.252444	0.248612	0.663134	0.687542
9.75	0.672055	1.1151	0.566754	0.772851	0.637662	0.502282	0.530759	0.73975	0.522646	0.680785	0.624792	0.436281	0.750313	0.761554	0.459961	0.678993	0.665816	0.500585	0.577443	0.618227	0.460082	0.276398	0.575881	0.650268	0.296774	0.25857	0.285669	0.307054	0.373854	0.296774	0.355702	0.357596	0.316753	0.318931	0.283801	0.311825	0.275826	0.241255	0.342507	0.199323	0.208459	0.345083	0.307446	0.270973	0.224466	0.261062	0.262379	0.683935	0.703972
10	0.751027	1.12238	0.585175	0.826941	0.635462	0.52371	0.618278	0.784956	0.570164	0.721464	0.642003	0.4809	0.793461	0.790216	0.484354	0.707746	0.700225	0.514085	0.592161	0.678492	0.486507	0.300379	0.635771	0.691748	0.31611	0.267936	0.295122	0.32191	0.394809	0.31611	0.364352	0.372294	0.331167	0.337522	0.289359	0.321862	0.284971	0.26582	0.358897	0.212341	0.219868	0.362891	0.326449	0.297884	0.2546	0.275467	0.277199	0.717754	0.756554
10.25	0.825255	1.15605	0.631989	0.828728	0.662794	0.565928	0.629917	0.796905	0.602467	0.754807	0.661385	0.519792	0.838552	0.84331	0.518393	0.726708	0.73137	0.561601	0.640517	0.677508	0.524443	0.319354	0.662156	0.715794	0.324878	0.277932	0.30995	0.337911	0.412859	0.324878	0.391329	0.388372	0.351392	0.358845	0.303535	0.334589	0.304636	0.274929	0.366954	0.200604	0.229122	0.376732	0.331442	0.311072	0.265621	0.290081	0.289827	0.751584	0.766139
10.5	0.722082	1.17935	0.684828	0.948905	0.709205	0.584567	0.66503	0.82115	0.6282	0.790786	0.683436	0.549639	0.879499	0.874333	0.539847	0.770846	0.772434	0.573937	0.644056	0.762551	0.574661	0.331203	0.687066	0.744761	0.330962	0.286696	0.315668	0.351894	0.430716	0.330962	0.402335	0.405789	0.363915	0.364377	0.322782	0.350993	0.318953	0.277965	0.37187	0.220062	0.236528	0.393133	0.340284	0.315309	0.267543	0.292473	0.305825	0.767801	0.774228
10.75	0.831375	1.22373	0.719217	0.927362	0.752344	0.620081	0.70886	0.84681	0.665331	0.833459	0.709398	0.571323	0.931577	0.92271	0.558327	0.786966	0.798407	0.607877	0.681211	0.809861	0.592576	0.352983	0.708667	0.786668	0.34522	0.297348	0.334124	0.368914	0.45298	0.34522	0.414173	0.421793	0.374036	0.372988	0.339193	0.365016	0.331787	0.298665	0.388061	0.222189	0.235796	0.40727	0.360392	0.33566	0.287861	0.299096	0.324803	0.803123	0.846003
11	0.802076	1.24467	0.761944	1.0004	0.751463	0.622078	0.724869	0.878432	0.692	0.825809	0.741112	0.594398	0.960583	0.956046	0.590682	0.855868	0.831814	0.645261	0.714465	0.851281	0.634122	0.372584	0.748345	0.794794	0.356687	0.316221	0.339884	0.375915	0.46584	0.356687	0.429185	0.434148	0.390055	0.389635	0.352953	0.389747	0.348617	0.302042	0.405461	0.243338	0.244031	0.420214	0.367686	0.33701	0.29673	0.31339	0.337063	0.81955	0.877855
11.25	0.853419	1.31489	0.783151	1.0417	0.761511	0.640862	0.734823	0.900607	0.720944	0.85062	0.754484	0.62371	1.00323	0.974075	0.633851	0.879892	0.852274	0.677468	0.727053	0.880184	0.659211	0.382805	0.790376	0.86932	0.362836	0.310246	0.357092	0.3999	0.48697	0.362836	0.449854	0.452096	0.401817	0.407832	0.37814	0.399801	0.359876	0.318744	0.425414	0.253359	0.258503	0.442619	0.395609	0.355613	0.313125	0.324201	0.35976	0.83482	0.863349
11.5	0.825926	1.37071	0.81736	1.05373	0.793592	0.665605	0.775152	0.95908	0.750207	0.880485	0.793219	0.644547	1.05214	1.03591	0.649516	0.928329	0.892444	0.714736	0.753092	0.927806	0.683961	0.395764	0.818929	0.921276	0.381036	0.324689	0.362182	0.418672	0.508454	0.381036	0.459158	0.472511	0.416848	0.421531	0.400422	0.403095	0.367543	0.327454	0.431553	0.253913	0.268151	0.45818	0.400315	0.376052	0.32096	0.337215	0.365783	0.886628	0.937363
11.75	0.854415	1.37938	0.849022	1.06859	0.840073	0.663461	0.803468	0.965054	0.787889	0.896311	0.788347	0.668716	1.06376	1.05184	0.672504	0.957839	0.927747	0.735492	0.788037	0.958781	0.727313	0.434682	0.856797	0.969786	0.392084	0.339113	0.38061	0.43307	0.527263	0.392084	0.485092	0.484617	0.428389	0.435079	0.420875	0.428485	0.389558	0.344509	0.445387	0.273903	0.277873	0.469214	0.419428	0.393062	0.341275	0.341522	0.382712	0.923017	0.972834
12	0.904993	1.4251	0.879167	1.04838	0.843896	0.68117	0.830042	0.999114	0.808176	0.930273	0.82383	0.691957	1.09991	1.1068	0.705345	0.974189	0.935606	0.772453	0.82273	0.994475	0.751121	0.446449	0.879099	0.978481	0.399964	0.346855	0.388841	0.447994	0.539433	0.399964	0.488129	0.500691	0.439694	0.445743	0.430617	0.440938	0.40362	0.358004	0.462054	0.285392	0.290745	0.492072	0.424437	0.403375	0.357789	0.363978	0.404182	0.933283	0.995306
12.25	0.920339	1.45074	0.919951	1.05121	0.855496	0.701597	0.853013	1.0292	0.83117	1.01396	0.840163	0.724809	1.13223	1.15414	0.737649	1.01299	0.982651	0.788472	0.847106	1.02568	0.811826	0.474134	0.966261	1.04523	0.41679	0.346312	0.392804	0.453822	0.559239	0.41679	0.505227	0.51171	0.457662	0.464413	0.453389	0.458061	0.419512	0.369144	0.476412	0.281605	0.295157	0.502676	0.444955	0.419198	0.362245	0.376014	0.417921	0.97319	1.03512
12.5	0.916578	1.49029	0.945317	1.04096	0.907889	0.753536	0.876184	1.05271	0.854515	1.05722	0.868277	0.745201	1.21084	1.18373	0.758617	1.04587	1.00326	0.819336	0.867212	1.07685	0.830907	0.481202	0.976528	1.08243	0.428683	0.364311	0.414028	0.467727	0.581367	0.428683	0.524442	0.528282	0.47193	0.483732	0.474351	0.468378	0.431662	0.377017	0.484664	0.29978	0.305556	0.513737	0.468071	0.43875	0.372479	0.386775	0.432291	1.00245	1.07784
12.75	0.938074	1.56616	0.971453	1.0312	0.990266	0.80243	0.905009	1.09875	0.88174	1.14045	0.888922	0.762853	1.24463	1.20212	0.807613	1.09102	1.04313	0.846689	0.90531	1.10106	0.875034	0.508971	1.01878	1.13241	0.441296	0.379025	0.427389	0.487087	0.59834	0.441296	0.542322	0.543498	0.484489	0.488754	0.497073	0.488821	0.442766	0.385843	0.506948	0.300628	0.316299	0.530304	0.479136	0.450532	0.380844	0.394302	0.440956	1.01596	1.1023
13	0.991343	1.57003	1.00591	1.02453	1.01349	0.819142	0.964874	1.14595	0.924988	1.18301	0.899105	0.787583	1.24104	1.23821	0.83135	1.11469	1.06546	0.899807	0.934674	1.11463	0.905905	0.539498	1.05515	1.17251	0.446804	0.379866	0.438071	0.490972	0.610469	0.446804	0.556943	0.560523	0.493794	0.511729	0.504514	0.502221	0.465855	0.400739	0.510365	0.318871	0.315842	0.541235	0.486405	0.47072	0.392129	0.407906	0.449528	1.03793	1.12703
13.25	0.940994	1.58481	1.04736	1.05215	1.04918	0.862665	0.944503	1.22178	0.946416	1.20185	0.920212	0.820052	1.28342	1.28057	0.862926	1.14064	1.09993	0.947541	0.953947	1.16913	0.941161	0.548617	1.07311	1.18853	0.449427	0.391371	0.443147	0.506923	0.630092	0.449427	0.556033	0.568555	0.513445	0.509408	0.527765	0.517823	0.474799	0.408882	0.530586	0.336798	0.328086	0.555389	0.505815	0.482531	0.405995	0.416016	0.466076	1.06068	1.17412
13.5	0.969223	1.64424	1.06021	1.05	1.07629	0.87703	0.975853	1.23982	0.972522	1.22979	0.938242	0.835439	1.31068	1.30523	0.88662	1.18762	1.13784	0.952987	0.986852	1.18991	0.976444	0.562497	1.1121	1.23487	0.47119	0.402722	0.450104	0.514343	0.649485	0.47119	0.573268	0.585237	0.516704	0.532215	0.54425	0.525922	0.498146	0.421823	0.544638	0.34545	0.332833	0.575355	0.514742	0.490783	0.417611	0.429346	0.473246	1.09137	1.2303
13.75	1.09482	1.69825	1.08227	1.04561	1.07497	0.889972	0.982338	1.29975	1.00001	1.24102	0.956484	0.871332	1.34578	1.35113	0.90624	1.2081	1.155	0.976706	1.02614	1.23966	1.00063	0.592494	1.14908	1.28139	0.476	0.39974	0.466446	0.530122	0.658306	0.476	0.594782	0.598451	0.533755	0.541463	0.567392	0.541855	0.501979	0.429222	0.557922	0.344092	0.34097	0.587068	0.531877	0.509934	0.428764	0.44088	0.487299	1.10484	1.23005
14	0.946991	1.71996	1.12699	1.0338	1.14783	0.911268	1.00654	1.3252	1.01063	1.31973	0.987913	0.873203	1.37364	1.384	0.932276	1.22683	1.19936	1.01037	1.04543	1.26466	1.03279	0.63329	1.18219	1.32018	0.489556	0.422847	0.470815	0.549541	0.677741	0.489556	0.597777	0.608278	0.54744	0.559272	0.57674	0.555141	0.518987	0.4491	0.563723	0.35836	0.353636	0.596767	0.540165	0.529343	0.440435	0.447473	0.507168	1.12881	1.28117
14.25	1.01719	1.67667	1.1417	1.01432	1.16162	0.948385	0.994405	1.36179	1.03716	1.35695	1.00232	0.891692	1.44404	1.40066	0.984949	1.25538	1.23381	1.05231	1.07356	1.3025	1.06842	0.66121	1.20829	1.34169	0.498178	0.420223	0.490797	0.552467	0.69742	0.498178	0.623467	0.620514	0.556496	0.56992	0.594495	0.568966	0.530473	0.454541	0.579172	0.377389	0.355278	0.607555	0.557957	0.550358	0.452078	0.45047	0.516536	1.16041	1.2625
14.5	0.941306	1.78658	1.17856	1.02995	1.22409	0.976348	1.0523	1.35794	1.09376	1.39478	1.02803	0.917191	1.43059	1.44541	0.999383	1.30933	1.2678	1.05176	1.10338	1.32288	1.09529	0.693395	1.23671	1.37936	0.513514	0.436155	0.495885	0.565414	0.715918	0.513514	0.641368	0.642011	0.573062	0.588974	0.609903	0.588186	0.549173	0.477234	0.590559	0.382239	0.364433	0.623992	0.571045	0.553497	0.463223	0.470079	0.523295	1.17429	1.30848
14.75	1.06782	1.75293	1.22812	1.1048	1.24258	1.02807	1.08303	1.41475	1.10806	1.4237	1.04083	0.935561	1.48029	1.46976	1.03035	1.33496	1.27898	1.08943	1.14715	1.37814	1.1342	0.727809	1.28563	1.42102	0.528386	0.448527	0.505828	0.578654	0.733794	0.528386	0.641571	0.654217	0.578073	0.599341	0.624797	0.592763	0.565609	0.47974	0.604979	0.389923	0.369984	0.636961	0.57804	0.562223	0.462486	0.476812	0.535333	1.19036	1.35024
15	1.08073	1.81903	1.261	1.09044	1.28174	1.0517	1.07522	1.45832	1.15252	1.44923	1.06287	0.930627	1.50809	1.50627	1.06828	1.35804	1.31034	1.09192	1.16205	1.40461	1.18005	0.755596	1.29302	1.44333	0.531343	0.464733	0.51927	0.598654	0.734212	0.531343	0.644263	0.669716	0.588187	0.611109	0.649998	0.609234	0.580314	0.489974	0.606969	0.399572	0.37551	0.644636	0.597073	0.581293	0.469409	0.484678	0.547966	1.21756	1.37502
[truncated: 104 more columns]

## Sheet: Fig. 2g
Fig.2g young vs old translation rate Il7
	Young (n=129)	Old (n=48)
	0.08285	0.1281
	0.1386	0.1258
	0.1287	0.1177
	0.1233	0.09481
	0.1008	0.07676
	0.09716	0.07097
	0.1129	0.09459
	0.1331	0.1019
	0.1131	0.1194
	0.1289	0.03773
	0.08606	0.1435
	0.11	0.09609
	0.1515	0.06786
	0.1476	0.05229
	0.09212	0.126
	0.1238	0.01817
	0.1299	0.02519
	0.1051	0.04078
	0.1024	0.04636
	0.1479	0.03758
	0.1135	0.004253
	0.05371	0.008304
	0.1207	0.02789
	0.131	0.04986
	0.04719	0.0005746
	0.03525	0.0551
	0.0445	0.006271
	0.05904	0.02209
	0.0729	0.023
	0.04719	0.003528
	0.05966	0.05192
	0.06267	0.04311
	0.0557	0.02133
	0.05728	0.01859
	0.06511	0.0008343
	0.05439	0.02784
	0.05374	0.03729
	0.04202	0.03261
	0.05839	0.04225
	0.03433	0.03226
	0.03067	0.03824
	0.06096	0.007832
	0.05239	0.01515
	0.05253	0.06021
	0.03893	0.03432
	0.04085	0.05303
	0.05687	0.01993
	0.09725	0.003781
	0.1197
	0.03367
	0.09447
	0.1399
	0.04041
	0.1376
	0.08406
	0.08694
	0.1303
	0.07622
	0.111
	0.07675
	0.09601
	0.09097
	0.1112
	0.06635
	0.06602
	0.1673
	0.06742
	0.04839
	0.04286
	0.02806
	0.05779
	0.04976
	0.04305
	0.05246
	0.04113
	0.05356
	0.04035
	0.04359
	0.05355
	0.0465
	0.05519
	0.0575
	0.04894
	0.04382
	0.05214
	0.04415
	0.04957
	0.05452
	0.06023
	0.04006
	0.04808
	0.04596
	0.05243
	0.04281
	0.07374
	0.06599
	0.05286
	0.05309
	0.04114
	0.04183
	0.05597
	0.06752
	0.04876
	0.0494
	0.06731
	0.05549
	0.04212
	0.04023
	0.04427
	0.03757
	0.08591
	0.07135
	0.05868
	0.1004
	0.03293
	0.03698
	0.09592
	0.0905
	0.1078
	0.101
	0.05778
	0.07825
	0.1006
	0.0372
	0.06631
	0.06513
	0.06524
	0.1166
	0.05683

## Sheet: Fig. 2h
Fig. 2h YFP/mCherry Thumpd1 young vs old
Time after GVBD (hr)	Young (n=105)
-2		0.08337	0.327416			0.034025	0.096735		0.202396	0.095268	0.048794		0.138125		0.105821	0.082668	0.147065			0.076007	0.072984	0.094656	0.099195	0.102291	0.22885			0.054747		0.085823	0.055788	0.074155	0.137073	0.068719	0.050962		0.105703	0.061512	0.056593	0.043033	0.095169	0.155147	0.063457	0.182327	0.131222		0.07614	0.077348	0.077009
-1.75		0.094638	0.325172	0.101643		0.043392	0.11423		0.18948	0.112848	0.043303	0.071583	0.152962		0.10328	0.085486	0.161442	0.098385		0.083685	0.072105	0.101112	0.10082	0.102358	0.199786	0.130628		0.057974	0.134266	0.090289	0.062528	0.070381	0.156681	0.080383	0.049907	0.055986	0.111135	0.067239	0.056361	0.048214	0.098283	0.161668	0.063811	0.182822	0.085429	0.07055	0.077773	0.080702	0.087958
-1.5	0.076951	0.092675	0.334696	0.1011		0.060538	0.10299		0.213513	0.091789	0.051559	0.071068	0.151521		0.101502	0.081918	0.151966	0.098473	0.060072	0.079625	0.085405	0.091251	0.108862	0.085105	0.18333	0.143645		0.058097	0.146776	0.096575	0.057538	0.066931	0.145359	0.095567	0.061795	0.050796	0.112678	0.068063	0.051278	0.047309	0.094211	0.162242	0.058167	0.183662	0.123178	0.080835	0.074859	0.089207	0.086669
-1.25	0.078705	0.097514	0.339662	0.094906		0.05066	0.111459		0.214505	0.123669	0.047768	0.074266	0.151462		0.107449	0.084393	0.161192	0.108287	0.059158	0.081746	0.078061	0.087383	0.109241	0.101271	0.213145	0.14309		0.059159	0.133988	0.093423	0.064496	0.074167	0.131461	0.075419	0.05107	0.049658	0.117832	0.06766	0.054427	0.042439	0.089676	0.174911	0.074101	0.184619	0.095565	0.084395	0.078911	0.088983	0.059877
-1	0.07838	0.099976	0.347503	0.101325		0.057199	0.110045	0.042878	0.220996	0.118367	0.047703	0.075053	0.152047	0.074577	0.102795	0.084429	0.135559	0.105451	0.063633	0.078669	0.09222	0.090795	0.101038	0.116006	0.233524	0.142067		0.059233	0.162212	0.087567	0.056965	0.078023	0.141872	0.090633	0.058642	0.054294	0.111161	0.067259	0.056174	0.045638	0.098371	0.17043	0.066773	0.178611	0.118574	0.067442	0.082449	0.089552	0.061135
-0.75	0.080633	0.098448	0.348608	0.091053	0.450002	0.065192	0.091834	0.039806	0.215307	0.122065	0.054133	0.075214	0.152101	0.072997	0.110745	0.084212	0.150357	0.111336	0.066108	0.082764	0.088698	0.099859	0.107836	0.100022	0.233555	0.149132	0.078227	0.056234	0.134129	0.093944	0.058767	0.083898	0.133659	0.077362	0.055164	0.054452	0.119634	0.065803	0.054367	0.044826	0.091159	0.164995	0.069047	0.2021	0.127081	0.068648	0.082637	0.090834	-0.00128
-0.5	0.080829	0.106318	0.361917	0.098845	0.45856	0.067672	0.114358	0.046172	0.213687	0.113721	0.050804	0.076333	0.150945	0.076253	0.099681	0.089143	0.14126	0.119651	0.062634	0.083193	0.078879	0.105205	0.10748	0.115469	0.220686	0.147302	0.094313	0.063385	0.156925	0.09271	0.062311	0.081753		0.072086	0.056344	0.055244	0.117586	0.064138	0.055421	0.048216	0.09213	0.168861	0.063925	0.201564	0.122394	0.070233	0.079886	0.086552	0.093402
-0.25	0.082508	0.106201	0.363167	0.102332	0.476721	0.047964	0.125737	0.044578	0.224365	0.118113	0.050958	0.075494	0.162099	0.075365	0.102921	0.087846	0.157358	0.120476	0.062989	0.085164	0.077682	0.098288	0.105774	0.111757	0.220501	0.152902	0.102397	0.053357	0.138972	0.086568	0.059907	0.072389	0.126948	0.084655	0.043821	0.058066	0.11526	0.060503	0.055276	0.047009	0.098626	0.174304	0.08832	0.202135	0.096831	0.074251	0.083547	0.080471	0.083244
0	0.080002	0.10764	0.374094	0.097597	0.476751	0.056973	0.097816	0.047612	0.241796	0.099841	0.051579	0.077946	0.161128	0.075799	0.11993	0.090676	0.153109	0.113394	0.059194	0.083138	0.081585	0.098377	0.095802	0.109518	0.245671	0.152598	0.09447	0.072242	0.139375	0.088588	0.063442	0.079168	0.149729	0.088006	0.055318	0.051027	0.121398	0.068922	0.051644	0.050291	0.101253	0.172979	0.066172	0.20724	0.073709	0.075166	0.083554	0.091895	0.068297
0.25	0.081305	0.099072	0.375987	0.096384	0.471729	0.048039	0.112508	0.054172	0.227844	0.121474	0.056769	0.080159	0.1767	0.080395	0.094845	0.094715	0.158717	0.119262	0.063226	0.085999	0.084096	0.093537	0.102757	0.094213	0.231202	0.15442	0.082682	0.058693	0.140574	0.090551	0.06226	0.08396	0.134211	0.066503	0.043128	0.054427	0.122964	0.075336	0.055031	0.054773	0.096414	0.178171	0.08903	0.198564	0.119123	0.068054	0.087424	0.09711	0.078603
0.5	0.088351	0.111038	0.377076	0.095101	0.487119	0.054967	0.109813	0.054933	0.232112	0.135023	0.061816	0.079641	0.175894	0.079287	0.113425	0.099968	0.148981	0.123467	0.069018	0.09005	0.095151	0.097354	0.105711	0.115299	0.259931	0.158967	0.092866	0.066226	0.153977	0.100441	0.068328	0.080381	0.166119	0.103622	0.060429	0.043423	0.124352	0.068335	0.057241	0.049272	0.094077	0.173931	0.07303	0.217066	0.118499	0.074053	0.089896	0.095199	0.080997
0.75	0.090064	0.107563	0.391665	0.108171	0.490864	0.057268	0.119374	0.054527	0.238684	0.135162	0.06581	0.086488	0.188311	0.079828	0.11816	0.103983	0.157717	0.128791	0.07073	0.090114	0.099082	0.104197	0.115909	0.107735	0.25746	0.167602	0.089181	0.060833	0.161576	0.098653	0.068331	0.084223	0.177159	0.099076	0.067154	0.070378	0.134578	0.073578	0.049846	0.051612	0.100787	0.184024	0.078943	0.212287	0.095685	0.086129	0.086565	0.099841	0.08887
1	0.094515	0.117204	0.386441	0.109167	0.510162	0.067879	0.12303	0.048019	0.250083	0.136883	0.063101	0.087484	0.193422	0.087535	0.114266	0.108103	0.164193	0.135948	0.078892	0.098234	0.10629	0.123622	0.125354	0.140737	0.264092	0.172202	0.085882	0.060833	0.171587	0.115011	0.072812	0.088802	0.148419	0.097693	0.066038	0.06325	0.135585	0.069438	0.061329	0.057159	0.113861	0.177121	0.080014	0.224363	0.128497	0.078078	0.095832	0.104566	0.085307
1.25	0.102005	0.120259	0.385258	0.11607	0.514013	0.080605	0.111436	0.059017	0.264269	0.148742	0.072911	0.097161	0.212654	0.095581	0.12258	0.111863	0.181541	0.138786	0.0767	0.100148	0.093906	0.111985	0.123575	0.12996	0.289645	0.179384	0.093044	0.061862	0.155747	0.099197	0.068078		0.160722	0.104081	0.063403	0.063809	0.143011	0.073106	0.057998	0.059195	0.11768	0.206864	0.081493	0.21306	0.106191	0.084753	0.099949	0.107646	0.111745
1.5	0.105492	0.119212	0.397841	0.118564	0.532243	0.071856	0.13547	0.06886	0.244718	0.132182	0.078985	0.101347	0.210037	0.091494	0.149808	0.121979	0.228457	0.148741	0.082429	0.106943	0.10297	0.120761	0.139642	0.154142	0.283573	0.190759	0.097269	0.072162	0.179838	0.104327	0.071767	0.091703	0.19191	0.13648	0.076877	0.070011	0.156278	0.084321	0.061092	0.059469	0.115921	0.198901	0.102099	0.224123	0.129879	0.087568	0.10844	0.110073	0.11184
1.75	0.114349	0.129242	0.429843	0.130862	0.535902	0.087506	0.164852	0.068626	0.268415	0.154245	0.079005	0.104748	0.237347	0.107451	0.154531	0.127279	0.223599	0.158219	0.090563	0.111062	0.110933	0.117915	0.136684	0.16662	0.326511	0.200732	0.107783	0.0621	0.176009	0.101383	0.083065	0.106081		0.133764	0.073728	0.077814	0.166165	0.09115	0.067096	0.063389	0.135654	0.222364	0.109462	0.249787	0.129487	0.083741	0.109418	0.105129	0.105752
2	0.123415	0.139161	0.426079	0.14809	0.55114	0.102881	0.167489	0.083575	0.274112	0.159859	0.087055	0.113916	0.250404	0.108478	0.147277	0.134441	0.243479	0.165563	0.098784	0.117329	0.123022	0.132825	0.149506	0.167018	0.298651	0.212841	0.108354	0.071836	0.191592	0.103768	0.07655	0.109529	0.187645	0.141998	0.091291	0.080469	0.179541	0.095203	0.072624	0.071918	0.125167	0.217551	0.108078	0.243802	0.153775	0.095086	0.116139	0.125835	0.11212
2.25	0.132221	0.152863	0.423895	0.153857	0.557029	0.115647	0.185782	0.090823	0.290508	0.145621	0.089824	0.123213	0.265475	0.116827	0.180815	0.155906	0.241206	0.183803	0.10776	0.126419	0.128974	0.143538	0.16872	0.159107	0.334488	0.225952	0.114916	0.084196	0.191177	0.110731	0.092428	0.117194	0.217489	0.152561	0.092355	0.08227	0.183339	0.090047	0.077812	0.07013	0.144608	0.230404	0.131128	0.255412	0.167136	0.097796	0.123985	0.134914	0.119474
2.5	0.144229	0.16551	0.428711	0.162405	0.565566	0.119441	0.19077	0.104259	0.262863	0.159225	0.100443	0.134621	0.285057	0.124725	0.172034	0.159203	0.248711	0.200911	0.117944	0.133055	0.154107	0.153328	0.174655	0.190876	0.363709	0.243832	0.130784	0.073936	0.221576	0.104063	0.092145	0.124753	0.217101	0.153424	0.096243	0.084798	0.198606	0.107215	0.079758	0.079297	0.137026	0.237755	0.137426	0.270214	0.165624	0.083777	0.134459	0.129173	0.137953
2.75	0.155166	0.173989	0.434361	0.172258	0.581539	0.132581	0.199896	0.110565	0.290851	0.207595	0.111477	0.142854	0.311003	0.138369	0.205227	0.176875	0.269297	0.209769	0.131293	0.143152	0.161997	0.146765	0.192607	0.201735	0.347823	0.258454	0.129626	0.086018	0.220389	0.117264	0.101109	0.129004	0.196821	0.185197	0.103775	0.098144	0.211681	0.11729	0.084923	0.086118	0.139367	0.248017	0.149125	0.272631	0.154097	0.092439	0.137535	0.138159	0.146728
3	0.169353	0.181337	0.449636	0.204544	0.590809	0.14762	0.215855	0.134008	0.271873	0.17928	0.11776	0.156974	0.324472	0.147509	0.209504	0.189943	0.296565	0.228213	0.145508	0.15211	0.177752	0.16535	0.20475	0.235706	0.403313	0.273185	0.144628	0.085345	0.237146	0.132839	0.109809	0.140983	0.231397	0.181048	0.125994	0.113584	0.225944	0.117502	0.0962	0.091345	0.16823	0.266874	0.147367	0.292207	0.146146	0.1064	0.147735	0.151095	0.149697
3.25	0.183261	0.195537	0.471743	0.215066	0.60346	0.161109	0.226939	0.14983	0.282017	0.227688	0.139285	0.170632	0.340977	0.156218	0.234296	0.20449	0.33202	0.243783	0.158783	0.161838	0.213062	0.168211	0.214553	0.249775	0.408267	0.295538	0.163025		0.238132	0.121248	0.110249	0.152747	0.246591	0.193335	0.134483	0.115229	0.241982	0.128626	0.097975	0.098946	0.172175	0.281111	0.16889	0.28778	0.16178	0.113768	0.158365	0.156899	0.169445
3.5	0.198284	0.20661	0.46997	0.227088	0.619265	0.175847	0.248613	0.164731	0.283714	0.247667	0.143435	0.184621	0.363621	0.174652	0.240287	0.221353	0.356466	0.255627	0.17253	0.179308	0.217547	0.188306	0.233209	0.253902	0.42916	0.30877	0.155282	0.089311	0.274942		0.117443		0.261343	0.210017	0.13949	0.116838	0.246559	0.139754	0.116439	0.111803	0.181835	0.30847	0.20003	0.310816	0.189356	0.119381	0.167233	0.174324	0.177396
3.75	0.214113	0.219469	0.498203	0.255199	0.630751	0.190808	0.279473	0.183643	0.296717	0.234337	0.158496	0.199601	0.39184	0.190052	0.265026	0.236768	0.352551	0.279513	0.188053	0.189177	0.241881	0.19241	0.250923	0.288718	0.437068	0.322795	0.157618	0.09875	0.270614	0.135602	0.120683	0.169094	0.254955	0.210752	0.150975	0.137908	0.269879	0.143302	0.117058	0.118056	0.194818	0.312083	0.194182	0.326393	0.197846	0.120922	0.182747	0.185727	0.200183
4	0.230327	0.230901	0.508143	0.264559	0.644514	0.207611	0.284076	0.206032	0.313143	0.233282	0.169486	0.213968	0.418741	0.204888	0.278111	0.25199	0.386745	0.292585	0.204049	0.200835	0.266503	0.208871	0.269054	0.324732	0.443151	0.337121	0.177807	0.114554	0.282258	0.133539	0.132135	0.192136	0.24729	0.25056	0.173075	0.158245	0.282926	0.162805	0.128965	0.130225	0.21029	0.328781	0.213395	0.336845	0.233881	0.135821	0.198191	0.200438	0.200901
4.25	0.248312	0.256053	0.519611	0.273559	0.675227	0.227561	0.296001	0.228487	0.350653	0.263922	0.18317	0.235338	0.445407	0.22067	0.310388	0.272132	0.404942	0.315472	0.226073	0.212389	0.286546	0.213604	0.284382	0.31478	0.50503	0.354203	0.192335	0.122876	0.312698	0.143438	0.133808	0.204528	0.291969	0.265297	0.177659	0.164515		0.17209	0.136954	0.140275	0.2275	0.347506	0.230933	0.342608	0.239402	0.145343	0.212937	0.211557	0.223873
4.5	0.26636	0.274695	0.528212	0.296596	0.687987	0.241256	0.295652	0.251772	0.332014	0.308693	0.191807	0.246201	0.46957	0.242488	0.332261	0.29405	0.437042	0.33584	0.246819	0.229995	0.31141	0.214965	0.314284	0.35163	0.505281	0.365652	0.199249	0.119937	0.323253	0.154054	0.167052	0.214865	0.268235	0.261384	0.191842	0.17623	0.315698	0.184859	0.149992	0.152359	0.240547	0.360328	0.244202	0.361442	0.301019	0.157939	0.229859	0.230294	0.240909
4.75	0.283071	0.290758	0.540445	0.328904	0.705265	0.2712	0.365009	0.274958	0.332219	0.332314	0.209675	0.263333	0.493354	0.247937	0.348598	0.307779	0.469072	0.357437	0.260303	0.248224	0.337837	0.239778	0.321412	0.379612	0.529199	0.391191	0.224558	0.129013	0.339727	0.157091	0.169379	0.226233	0.273465	0.299426		0.196252	0.329054	0.200507	0.169328	0.163074	0.256686	0.386294	0.259042	0.381884	0.239899	0.169882	0.235754	0.232221	0.249772
5	0.303658	0.310591	0.566925	0.359608	0.716772	0.284598	0.356984	0.299789	0.367806	0.323718	0.226254	0.281356	0.533641	0.268195	0.385055	0.335746	0.517166	0.379192	0.281192	0.262421	0.342975	0.247975	0.321425	0.388036	0.582295	0.416182	0.245818	0.143722	0.375167	0.158148	0.172709	0.244271	0.29928	0.311716	0.230332	0.210765	0.346279	0.212637	0.178929	0.174602	0.260369	0.399271	0.287492	0.386532	0.267944	0.174112	0.257646	0.247087	0.26332
5.25	0.324244	0.327398	0.580819	0.376391	0.733178	0.298398	0.389565	0.323757	0.375684	0.354177	0.242392	0.30112	0.557579	0.288784	0.380622	0.343613	0.530355	0.393754	0.303385	0.273998	0.374164	0.258733	0.366128	0.432622	0.588011	0.437226	0.270883	0.150861	0.366711	0.185027	0.180325	0.264027	0.307382		0.244557	0.226808	0.368076	0.225155	0.194067	0.18823	0.28635	0.422872	0.307567	0.399164	0.302896	0.203412	0.273678	0.276676	0.281698
5.5	0.342043	0.350097	0.601738	0.388559	0.75298	0.327659	0.407947	0.344579	0.345147	0.355655	0.257311	0.313849	0.57458	0.302903	0.423527	0.365877	0.564741	0.409792	0.315239	0.289049	0.402039	0.27264	0.373084	0.443029	0.612746	0.460192	0.291612	0.150193	0.386944	0.169358	0.195188	0.275882	0.311408	0.343989	0.264142	0.256655	0.388016	0.245919	0.208003	0.200022	0.290314	0.439989	0.297225	0.412352	0.323777	0.217107	0.2879	0.293673	0.311411
5.75	0.359653	0.369663	0.61752	0.412062	0.792115	0.343965	0.420178	0.387742	0.363609	0.372538	0.272921	0.332407	0.598526	0.320063	0.432339	0.382619	0.589575	0.419263	0.339663	0.306943	0.439622	0.286075	0.405305	0.485112	0.661949	0.491174	0.301235	0.16452	0.426244	0.1854	0.210107	0.294476	0.323212	0.358565	0.27716	0.274462	0.412884	0.264454	0.22624	0.219801	0.320021	0.458206	0.335777	0.420345	0.349446	0.241389	0.308048	0.288797	0.324663
6	0.380145	0.383324	0.630638	0.441801	0.806035	0.368582	0.474885	0.412718	0.390404	0.424226	0.292875	0.350965	0.645617	0.342833	0.461572	0.412985	0.598117	0.452556	0.355521	0.327333	0.462003	0.301253	0.418573	0.498959	0.651499	0.508606	0.327291	0.17852	0.447402			0.319448	0.323318	0.393279	0.29805	0.286571	0.424245	0.290817	0.237168	0.230359	0.325391	0.476156	0.346766	0.432781	0.30836	0.23876	0.320242	0.312281	0.337397
6.25	0.401328	0.409505	0.644367	0.458241	0.832814	0.385492	0.470216	0.431224	0.380766	0.444969	0.311308	0.372212	0.667546	0.355816	0.48602	0.429361	0.636283	0.474996	0.374829	0.34281	0.483472	0.310499	0.435499	0.518428	0.70539	0.538049	0.331535	0.184439	0.484109	0.185144	0.232005	0.32995	0.340485	0.377599	0.317035	0.304333	0.448629	0.291445	0.258337	0.248087	0.345328	0.493879	0.370884	0.434273	0.366753	0.264235	0.334876	0.32017	0.347494
6.5	0.421956	0.419745	0.663911	0.48316	0.849944	0.421528	0.494026	0.460517	0.3828	0.460484	0.319298	0.39245	0.667123	0.371969	0.499982	0.444692	0.677964	0.502785	0.393263	0.357378	0.520503	0.328049	0.4648	0.552776	0.737275	0.557317	0.365997	0.193197	0.500511	0.197714	0.252192	0.342772	0.348416	0.410086	0.328428	0.331026		0.327688	0.278829	0.257344	0.358842	0.507908	0.389444	0.445971	0.364518	0.28423	0.352728	0.330208	0.358627
6.75	0.443382	0.446566	0.690704	0.504631	0.861943	0.437386	0.52319	0.484413	0.376515	0.449	0.346783	0.405212	0.698693	0.38643	0.530352	0.464452	0.683823	0.524575	0.416248	0.3742	0.544079	0.331836	0.493736	0.578463	0.733732	0.590638	0.387781	0.211413	0.513356	0.20657	0.264558	0.370252	0.334471	0.438346	0.34828	0.351763	0.485711	0.339824	0.290536	0.276156	0.385743	0.524353	0.403946	0.45185	0.431439	0.312617	0.403855	0.359419	0.37031
7	0.46166	0.468679	0.703893	0.528887	0.894787	0.468515	0.523018	0.52685	0.408052	0.494469	0.359765	0.428181	0.716032	0.415307	0.554297	0.490846	0.704271	0.547042	0.43703	0.389163	0.566666	0.3507	0.505707	0.624272	0.754531	0.619269	0.402791	0.218994	0.001587	0.205267	0.281939	0.393058	0.361127	0.473441			0.513606	0.359688	0.308825	0.294686	0.394746	0.554726	0.429493	0.474373	0.413436	0.324802	0.435101	0.378818	0.398106
7.25	0.484671	0.483226	0.733073	0.552292	0.904289	0.482598	0.559049	0.555585	0.414026	0.520654	0.384522	0.445221	0.752898	0.429439	0.583213	0.509606	0.744205	0.561815	0.459727	0.408892	0.606557	0.364587	0.530479	0.637267	0.8114	0.648529	0.435935	0.226148	0.562235	0.213345	0.289649	0.395658	0.394048	0.462354	0.381818	0.389009	0.535957	0.387608	0.33428	0.31167	0.414514	0.565275	0.442981	0.479005	0.474592	0.349102	0.457012	0.388367	0.423352
7.5	0.505261	0.49285	0.739917	0.583811	0.933883	0.514061	0.594013	0.567668	0.413109	0.52505	0.394634	0.460225	0.7687	0.443432	0.580265	0.526735	0.769861	0.597311	0.484797	0.42762	0.621845	0.373598	0.543066	0.674376	0.811799	0.669953	0.463676	0.245093	0.575683	0.214289	0.300935	0.424424	0.382285		0.400439	0.387317	0.553605	0.393115	0.352828	0.326579	0.430886	0.596226	0.467015	0.485844	0.472816	0.372299	0.488733	0.401877	0.436932
7.75	0.524358	0.507681	0.763675	0.591957	0.957457	0.538473	0.58843	0.601665	0.42917	0.551232	0.410489	0.480849	0.773899	0.471689	0.62173	0.550572	0.818449	0.606965	0.501339	0.44352	0.685502	0.391159	0.573515	0.708307	0.856962	0.695866	0.483109	0.239721	0.616799	0.214924	0.313559	0.450374	0.411563	0.490566	0.42727	0.423131	0.571503	0.424168	0.373119	0.348915	0.440127	0.60981	0.49572	0.503186	0.51217	0.404036	0.507847	0.426151	0.471488
8	0.543259	0.527169	0.792995	0.620349	0.990424	0.5724	0.623587	0.630166	0.415013	0.592534	0.430845	0.50004	0.795543	0.492259	0.6404	0.562175	0.82602	0.630453	0.515793	0.464623	0.716545	0.41261	0.59037	0.778272	0.878385	0.72159	0.510445	0.268401	0.604604	0.227675	0.324621	0.469013	0.414749	0.513515	0.448579	0.429492	0.602121	0.468487	0.389518	0.36704	0.451849	0.632346	0.514999	0.511898	0.515242	0.402948	0.531799	0.445761	0.469123
8.25	0.564055	0.546137	0.794613	0.651671	0.999287	0.593253	0.636715	0.662274	0.438516	0.612032	0.448844	0.492014	0.825459	0.508049	0.665049	0.578252	0.851391	0.65178	0.537891	0.4804	0.729154	0.42417	0.609229	0.763391	0.919252	0.743518	0.538021	0.27548	0.662944	0.238221		0.501445	0.412917	0.541933	0.479499	0.453684	0.620593	0.509622	0.416227	0.384513	0.470065	0.654724	0.531669	0.507377	0.511859	0.449089	0.552165	0.453228	0.504855
8.5	0.584718	0.561213	0.822317	0.674855	1.02285	0.623556	0.707247	0.681015	0.437388	0.596462	0.465052	0.526247	0.842361	0.531806	0.683784	0.599226	0.877061	0.673458	0.571228	0.499275	0.771845	0.449484	0.624418	0.811422	0.949214	0.770695	0.541481	0.28235	0.651971	0.245476	0.35451	0.510217	0.425846	0.533863	0.484956	0.472396	0.676738	0.527593	0.439426	0.397016	0.493823	0.661725	0.564608	0.510148	0.568977	0.469201	0.577995	0.475852	0.518331
8.75	0.608089	0.573818	0.839196	0.690313	1.04027	0.652497	0.691605	0.707958	0.446725	0.629169	0.524531	0.549323	0.860579	0.550522	0.700833	0.616199	0.883823	0.687298	0.594505	0.51258	0.802551	0.456092	0.649362	0.850376	0.959268	0.796821	0.577693	0.296024	0.669557	0.232506	0.384411	0.544206	0.44089	0.564478	0.50064	0.485078	0.697648	0.555726	0.45811	0.416021	0.498433	0.692549	0.593581	0.531426	0.58559	0.454502	0.597732	0.492473	0.52807
9	0.625852	0.588672	0.848384	0.71699	1.06671	0.672839	0.738823	0.742952	0.451679	0.664598	0.515495	0.564143	0.894836	0.565248	0.726699	0.636423	0.948092	0.713597	0.607967	0.532498	0.844514	0.482137	0.675457	0.866013	0.96913	0.815238	0.607374	0.311821	0.690457	0.247707	0.416284	0.563636	0.435861	0.601858	0.524147	0.515487	0.723048	0.572871	0.477804	0.43657	0.513393	0.703035		0.540269	0.597759	0.488732	0.608509	0.505879	0.54534
9.25	0.64679	0.601739	0.874555	0.72575	1.08115	0.709679	0.741338	0.765184	0.461352	0.66168	0.513097	0.585743	0.902477	0.589798	0.737752	0.662736	0.959053	0.733403	0.632072	0.551313	0.861562	0.487265	0.69317	0.894567	0.99458	0.837031	0.633565	0.326206		0.245533	0.433254	0.583955	0.456848	0.642111	0.540691		0.746496	0.583652	0.503131	0.457528	0.539635	0.728536	0.633506	0.559464	0.630396	0.527078	0.638019	0.530685	0.548285
9.5	0.665674	0.617521	0.890175	0.768005	1.11237	0.734983	0.767841	0.779601	0.457322	0.644787	0.529787	0.604167	0.926504	0.610963	0.762169	0.678563	0.986917	0.757862	0.64855	0.566263	0.894627	0.519297	0.70087	0.93601	1.01554	0.867508	0.653552	0.324908	0.747227	0.254556	0.442523	0.607698	0.484598	0.662115	0.556321	0.551778	0.758348	0.610505	0.521546	0.476225	0.557699	0.743952	0.667415	0.581178	0.62556	0.549659	0.660827	0.535219	0.56398
9.75	0.685683	0.634734	0.91443	0.772292	1.1279	0.758792	0.797053	0.827088	0.479873	0.725297	0.548027	0.614031	0.946684	0.625843	0.788119	0.699783	1.01692	0.78417	0.674399	0.583898	0.92233	0.529393	0.724538	0.958703	1.10925	0.886049	0.679476	0.339933	0.766488	0.25957	0.449854	0.637872	0.499015	0.656625	0.589183	0.577846	0.772613	0.622408	0.542928	0.494147	0.580808	0.768055	0.698675	0.587577	0.664276	0.562504	0.683682	0.567039	0.596394
10	0.700306	0.651845	0.93525	0.806942	1.15786	0.788204	0.84638	0.831857	0.476104	0.719308	0.569348	0.629173	0.967394	0.646139	0.823138	0.716095	1.02523	0.802421	0.701509	0.599617	0.960929	0.535078	0.747628	0.991309	1.09262	0.908629	0.684618	0.369934	0.776926	0.256937	0.459786	0.650542	0.497452	0.667691	0.602746	0.601453	0.805197	0.64095		0.510305	0.583596	0.776173	0.720003	0.5994	0.698302	0.583264	0.713704	0.565143	0.595359
10.25	0.723637	0.672611	0.960609	0.813047	1.18379	0.817327	0.873216	0.851977	0.483768	0.735086	0.587978	0.651235	0.988858	0.664201	0.834435	0.750274	1.06083	0.820586	0.713952	0.62287	1.00058	0.559188	0.765897	1.0291	1.16359	0.927668	0.719342	0.385177	0.807537	0.25558	0.475225	0.682535	0.5031	0.699295	0.633835	0.614715	0.833799	0.658308	0.587838	0.530243	0.599535	0.801831	0.735687	0.611138	0.734938	0.619434	0.733898	0.593778	0.631393
10.5	0.738324	0.683569	0.972442	0.84596	1.19165	0.84703	0.866044	0.87803	0.490699	0.727296	0.603615	0.678504	1.00519	0.683655	0.864431	0.761002	1.09022	0.837976	0.724927	0.633931	1.03087	0.565919	0.793943	1.0449	1.14903	0.95235	0.743119	0.393692	0.829218	0.272565	0.4941	0.702392	0.540512	0.697295	0.660097	0.59339	0.851156	0.680668	0.610965	0.549008	0.616567	0.827836	0.761289		0.718977	0.624251	0.758763	0.593527	0.649284
10.75	0.762452	0.693072	0.981564	0.862421	1.2264	0.878979	0.908204	0.907068	0.510509	0.775438	0.62173	0.708067	1.02774	0.697716	0.873505	0.792727	1.10731	0.854551	0.762316	0.653879	1.05572	0.587575	0.8115	1.09424	1.16801	0.972139	0.757769	0.403099	0.860952	0.274906	0.505392	0.720488	0.538268	0.736907	0.686884	0.602041	0.87062	0.695111	0.628574	0.563237	0.611024	0.860179	0.779525	0.663951	0.754575	0.645999	0.782548	0.625844	0.66657
11	0.77643	0.712559	1.00772	0.890244	1.2488	0.896975	0.924555	0.924798	0.500076	0.788193	0.641193	0.723807	1.04289	0.715284	0.891729	0.806681	1.12473	0.876504	0.775485	0.667682	1.09998	0.607822	0.819493	1.11501	1.19581	1.00703	0.768232	0.435905	0.872398	0.281216	0.519405	0.743871	0.54098	0.763501	0.71001	0.628928	0.91023	0.729135	0.646128		0.643981	0.864637	0.805219	0.661915	0.737327	0.663837	0.806033	0.644832	0.698894
11.25	0.793645	0.727836	1.04223	0.913099	1.26318	0.930267	0.942812	0.956176	0.50086	0.813229	0.659947	0.73802	1.07906	0.741783	0.905102	0.824619	1.16472	0.889112	0.791898	0.681653	1.13954	0.61686	0.847798	1.15585	1.21106	1.01182	0.799314	0.444122	0.918407	0.275969	0.528109	0.775541	0.570898	0.784755	0.724071	0.654911	0.931225	0.749314	0.672085	0.602122	0.662624	0.893398	0.837757	0.68251	0.783214	0.692557	0.825882	0.650122	0.70728
11.5	0.816301	0.739934	1.0472	0.927086	1.3057		0.960365	0.96864	0.53045	0.82145	0.671132	0.757499	1.07814	0.750169	0.925191	0.843103	1.15905	0.904231	0.812164	0.701719		0.636711	0.858692	1.16015	1.24537	1.03252	0.813743	0.45145	0.921795	0.285864	0.549229	0.7896	0.572317	0.788256	0.762024	0.676691	0.953738	0.779046	0.693974	0.630362	0.682524	0.911804	0.879478	0.684733	0.816543	0.685925	0.851972	0.658485	0.740826
11.75	0.834705	0.751636	1.06751	0.954854	1.31385		1.01006	0.991845	0.532952	0.81258	0.683791	0.780597	1.10356	0.780803	0.956458	0.867854	1.2043	0.922746	0.820377	0.715188		0.66994	0.890915	1.19493	1.28905	1.05303	0.834799	0.47253	0.939973	0.280011	0.562634	0.806938	0.571791	0.807451	0.779403	0.707437	0.979873	0.802609	0.724184	0.635967	0.697342	0.934603	0.890273	0.681778	0.838333	0.720002	0.869384	0.690409	0.744606
12	0.853289	0.763054	1.08781	0.966627	1.32661		1.0273	1.02322	0.551612	0.872901	0.701456	0.793453	1.1136	0.792442	0.971086	0.887204	1.19526	0.928032	0.850481	0.731899		0.663562	0.891077	1.22474	1.29594	1.07771	0.84981	0.475752	0.966688	0.289306	0.574061	0.837035	0.602064	0.841397	0.815294	0.728595	0.99952	0.822489	0.741398	0.662374	0.695933		0.923819	0.680919	0.816105	0.743176	0.896565	0.710536	0.754531
12.25	0.865544	0.780182	1.1207	0.992054	1.35913		1.03334	1.04272	0.546279	0.881525	0.729249	0.809516	1.12513	0.808823	1.00645	0.906759	1.22774	0.94572	0.873754	0.757181		0.695391	0.916598	1.24324	1.30171	1.08712	0.873971	0.507935	0.960298	0.293208	0.585421	0.856735	0.613259	0.844223	0.845962	0.744012	1.01764	0.836246	0.765548	0.659156	0.713145	0.971661	0.943258	0.714362	0.899456	0.740366	0.916536	0.719619	0.789528
12.5	0.887228	0.791203	1.12855	0.99516	1.37817		1.0554	1.06505	0.549257	0.913809	0.738526	0.836327	1.14068	0.824032	1.01381	0.925313	1.25791	0.958881	0.886495	0.768611		0.701241	0.946484	1.26851	1.34794	1.10887	0.909049	0.514002	1.01969	0.30728	0.600308	0.885022	0.635922	0.882602	0.859967	0.773652	1.03235	0.841074	0.785425	0.681429	0.714889	0.985867	0.974451	0.723185	0.922128	0.786579	0.944118	0.734805	0.803703
12.75	0.900232	0.812288	1.14894	1.00983	1.41305		1.07763	1.08211	0.56893	0.914619	0.769225	0.845557	1.15189	0.837755	1.02724	0.944423	1.26483	0.972307	0.912424	0.787472		0.716103	0.959939	1.30819	1.3532	1.13049	0.906026	0.522527	1.01301	0.30683	0.614664	0.903218	0.630969	0.883856	0.89104	0.792493	1.0415	0.874088	0.820441	0.711834		1.01187	0.996497	0.722239	0.898157	0.79592	0.973189	0.743676	0.79754
13	0.918167	0.82904	1.16531	1.04161	1.42376		1.09831	1.10087	0.577797	0.945425	0.789499	0.867197	1.15474	0.854098	1.05113	0.954525	1.29364	0.983721	0.929893	0.80182			0.980627	1.32339	1.37347	1.14522	0.922794	0.543883	1.05586	0.319071	0.635832	0.930972	0.638708	0.887409	0.917486	0.82948	1.04488	0.900088	0.838567	0.735458	0.752923	1.03242	1.03312	0.735521	0.982562	0.818288	0.974354	0.760118	0.836832
13.25	0.939288	0.8371	1.19099	1.06297	1.44749		1.16477	1.12576	0.584355	0.955767	0.80387	0.889319	1.16286	0.881952	1.08122	0.974217	1.31391	0.991831	0.949471	0.822164			0.993768	1.37647	1.41558	1.16231	0.938579	0.564391	1.06355	0.311765	0.640829	0.950029	0.668477	0.923252	0.942982	0.841255	1.06122		0.871937	0.751465	0.765331	1.05153	1.0572	0.753375	0.963135	0.828635	1.00509	0.795529	0.847871
13.5	0.950058	0.854961	1.20737	1.08202	1.45881		1.14978	1.13762	0.586196	0.975181	0.829527	0.902733	1.19066	0.888072	1.08314	0.991502	1.33541	1.00521	0.965654	0.839165			1.01073	1.38281	1.43273	1.17322	0.961704	0.576122	1.08145	0.326242	0.656721	0.97528	0.665541	0.948615	0.95368	0.875771	1.08984	0.975548	0.894281	0.776428	0.766726	1.06155	1.08119	0.761483	0.982545	0.85837	1.02986	0.806966	0.855648
13.75	0.970086	0.871175	1.22188	1.09489	1.47755		1.17227	1.16873	0.582776	1.00849	0.848576	0.916015	1.2128	0.903853	1.09738	1.01416	1.36825	1.02711	0.985349	0.851641			1.02346	1.43122	1.46145	1.19286	0.976924	0.589849	1.08983	0.330533	0.666197	0.995391	0.720791	0.945059	0.9746	0.912828	1.11085	1.01954	0.913885	0.792376	0.788722	1.09167	1.11236	0.78556	1.00011	0.864086	1.05615	0.812646	0.885386
14	0.98147	0.885654	1.24819	1.10898	1.50834		1.20893	1.18379	0.621191	0.995015	0.868055	0.934543	1.22744	0.924235	1.12427	1.02389	1.39997	1.02791	1.01287	0.86972			1.03653	1.429	1.45556	1.21016	1.01216	0.614099	1.12117	0.330747	0.684838	1.03014	0.680773	0.955435	1.01052	0.930203	1.13362	1.0456	0.940709	0.801099	0.805852	1.10095	1.12453	0.79299	0.973961	0.901454	1.08052	0.843292	0.903527
14.25	0.994596	0.896794	1.26991	1.13594	1.52836		1.23622	1.20161	0.634235	1.04087	0.879882	0.949607	1.25559	0.940349	1.14959	1.04158	1.404	1.04001	1.02532	0.889245			1.06018	1.471	1.51019	1.22574	1.0066	0.629244	1.10783	0.327777	0.697053	1.04836	0.697757	0.975773	1.0253	0.953445	1.15238	1.0809	0.962116	0.822253	0.822272	1.11017	1.152	0.81224	1.04745	0.904043	1.09716	0.846119	0.924819
14.5	1.01493	0.911885	1.28315	1.155	1.54828		1.30699	1.21607	0.631854	1.04603	0.904381	0.966606	1.26381	0.946272	1.17449	1.06247	1.4182	1.0635	1.04736	0.898707			1.07056	1.4782	1.50439	1.23955	1.02474	0.643152	1.12003	0.336435	0.711743	1.07283	0.709689	0.975569	1.03121	0.967652	1.17547	1.11891	0.99165	0.844303	0.830659	1.14767	1.18596	0.825914	1.0384	0.934319	1.11843	0.863914	0.942798
14.75	1.02881	0.926303	1.3075	1.16261	1.56552		1.27273	1.23268	0.648384	1.07095	0.93068	0.980802	1.29612	0.96569	1.19145	1.0765	1.43661	1.06263	1.06809	0.916539			1.0946	1.50509	1.56091	1.25156	1.04941	0.661955	1.13567	0.338105	0.724094	1.0876	0.731234	0.984844	1.06678	1.01062	1.19503	1.10697	1.01578	0.866024	0.844241	1.1562	1.2348	0.825423	1.05746	0.960842	1.13635	0.886576	0.942967
15	1.0395	0.936871	1.32939	1.18472	1.58539		1.32085	1.25718	0.63077	1.1113	0.94997	0.998523	1.30964	0.982273	1.21276	1.08875	1.47466	1.06775	1.08141	0.936217			1.10568	1.56247	1.55215	1.27464	1.0649	0.674636	1.15417	0.352093	0.738777	1.11817		0.962895	1.07435	1.0065	1.21736	1.1556	1.02944	0.875488	0.841667	1.15368	1.236	0.865674	1.11582	0.96483	1.15518	0.901339	0.972333
[truncated: 86 more columns]

## Sheet: Fig. 2i
Fig.2i young vs old translation rate Thumpd1
	Young (n=105)	Old (n=30)
	0.07782	0.06477
	0.06062	0.05681
	0.07615	0.06359
	0.08804	0.04981
	0.08904	0.03645
	0.1104	0.03629
	0.09936	0.07566
	0.09886	0.01977
	0.02706	0.03202
	0.07076	0.08757
	0.06796	0.04698
	0.07452	0.08301
	0.08033	0.08504
	0.07642	0.05584
	0.08409	0.01405
	0.08012	0.001616
	0.1	0.07171
	0.0793	0.005037
	0.08268	0.009688
	0.06839	0.07244
	0.1313	0.02423
	0.06479	0.06927
	0.07861	0.07749
	0.1221	0.05653
	0.1069	0.06072
	0.09116	0.0409
	0.0891	0.06233
	0.05378	0.01915
	0.1138	0.06202
	0.01639	0.02059
	0.06094
	0.09088
	0.04592
	0.07774
	0.08878
	0.06987
	0.09854
	0.08994
	0.08598
	0.07344
	0.06214
	0.07986
	0.09937
	0.04818
	0.08196
	0.0828
	0.09165
	0.06568
	0.0712
	0.1063
	0.07676
	0.007484
	0.006513
	0.06032
	0.06644
	0.05202
	0.03573
	0.0999
	0.06698
	0.06473
	0.01915
	0.04657
	0.0989
	0.07251
	0.06783
	0.05875
	0.1029
	0.06208
	0.05349
	0.08935
	0.1033
	0.09586
	0.1249
	0.1071
	0.09598
	0.08372
	0.08651
	0.08617
	0.06038
	0.1023
	0.07198
	0.1125
	0.03825
	0.0715
	0.07041
	0.09568
	0.1298
	0.03933
	0.1045
	0.06774
	0.09887
	0.07839
	0.1085
	0.0986
	0.07838
	0.0856
	0.07195
	0.0924
	0.07848
	0.08967
	0.05933
	0.07936
	0.07894
	0.1041
	0.08373

## Sheet: Fig. 2j
Fig. 2j YFP/mCherry Golph3 young vs old
Time after GVBD (hr)	Young (n=57)
-2		0.190223					0.054257				0.177101				0.023321	0.13423							0.069977	0.0956	0.196384	0.148981	0.089333				0.152164			0.113938	0.397607			0.108343		0.199634		0.088161			0.162871		0.074925	0.082505
-1.75		0.177523		0.108167			0.055311				0.201906				0.024519	0.134302							0.05952	0.119536	0.208154	0.148227	0.098007	0.132615		0.079227	0.164972		0.098082	0.114283	0.415296		0.150809	0.115836		0.189993		0.094849	0.063721		0.159094		0.073663	0.080256	0.093023
-1.5		0.186387		0.098827			0.051699				0.197871				0.030444	0.145763							0.064907	0.115849	0.194424	0.175063	0.103586	0.150402	0.137581	0.084512	0.152348		0.111364	0.087019	0.398514		0.162291	0.090479	0.195507	0.196747	0.070971	0.094262	0.064292	0.085472	0.165363		0.074607	0.088531	0.093841
-1.25	0.069006	0.182459		0.107568	0.096027	0.127356	0.050079				0.188054				0.020184	0.147671		0.370758		0.088385			0.07152	0.136048	0.166465	0.16981	0.101838	0.152632	0.160019	0.085599	0.17856	0.100784	0.095866	0.114109	0.401616	0.137891	0.156751	0.105753	0.1678	0.186367	0.076215	0.093385	0.060609	0.087329	0.161904		0.075674	0.08744	0.095764
-1	0.073976	0.17841	0.058385	0.094377	0.096457	0.13674	0.048424		0.120124	0.064651	0.203568		0.153378		0.027435	0.15554		0.370619		0.10544		0.044343	0.077604	0.13931	0.21335	0.175756	0.101378	0.175459	0.153399	0.087487	0.121889	0.105578	0.119496	0.124963	0.404348	0.141826	0.164391	0.118355	0.188672	0.211031	0.071886	0.095533		0.094067	0.163288		0.078168	0.089088	0.09768
-0.75	0.073639	0.20104	0.064189	0.099916	0.096706	0.131261	0.050757		0.12041	0.053168	0.219044		0.162621	0.085997	0.029197	0.162736	0.088799	0.388378	0.151552	0.097421	0.238531	0.040752	0.066282	0.114121	0.213273	0.18923	0.101424	0.162529	0.177554	0.09242	0.152005	0.112104	0.118035	0.127125	0.461954	0.147468	0.170595	0.11224	0.161276	0.179266	0.078351	0.094174	0.067971		0.167916		0.078688	0.087485	0.099272
-0.5	0.078301	0.155497	0.0669	0.126597	0.11191	0.116616	0.05133	0.052526	0.13407	0.062774	0.212737		0.165411	0.080987	0.027892	0.158555	0.0661	0.357607	0.144853	0.111396	0.248021	0.044792	0.06423	0.094825	0.219799	0.186116	0.099185	0.146047	0.173557	0.075207	0.196363	0.099893	0.121145	0.127509	0.401273	0.138426	0.148769	0.113948	0.171385	0.194526	0.082346	0.097632	0.067473	0.095715	0.166599	0.055786	0.077457	0.090959	0.100171
-0.25	0.072731	0.189681	0.066271	0.139237	0.09824	0.136975	0.053965	0.055119	0.147091	0.056738	0.218461	0.106634	0.186543	0.084518	0.03091	0.139598	0.081418	0.388971	0.164235	0.096659	0.243337	0.050055	0.065779	0.125819	0.221774	0.189398	0.109077	0.125332	0.162411	0.091372	0.188809	0.115641	0.086918	0.129444	0.450691	0.144551	0.146357	0.11389	0.157144	0.198275	0.085311	0.099041	0.064588	0.09542	0.171285	0.060861	0.079421	0.093266	0.099779
0	0.077482	0.201759	0.068201	0.125311	0.106352	0.118217	0.055754	0.060805	0.145659	0.06482	0.19581	0.121394	0.163172	0.087101	0.024139	0.141242	0.103107	0.378673	0.167839	0.104207	0.258184	0.049311	0.080205	0.142603	0.22904	0.185325	0.102663	0.151031	0.139315	0.099951	0.191934	0.098199	0.117928	0.132503	0.474621	0.137641	0.179115	0.116686	0.108984	0.205731	0.089009	0.100599	0.069209	0.098707	0.17684	0.056675	0.072218	0.096566	0.105328
0.25	0.085536	0.20707	0.075026	0.130006	0.101532	0.128162	0.055675	0.060047	0.155833	0.062227	0.199509	0.125505	0.167696	0.08319	0.032098	0.14653	0.086329	0.373635	0.160346	0.117493	0.272039	0.054457	0.073459	0.140086	0.229133	0.194219	0.114973	0.191939	0.164592	0.101305	0.19681	0.094673	0.11224	0.132486	0.421141	0.127428	0.173501	0.126469	0.178133	0.20116	0.089152	0.100151	0.067957	0.098216	0.178548		0.076264	0.09279	0.102708
0.5	0.085727	0.194515	0.070073	0.126973	0.122836	0.136019	0.056851	0.064976	0.179733	0.063979	0.24039	0.105373	0.192224	0.087103	0.031314	0.152523	0.080449	0.372773	0.176559	0.103481	0.26186	0.05207	0.077882	0.145415	0.226303	0.193533	0.112235	0.179668	0.196747	0.09976	0.194828	0.112484	0.118341	0.138363	0.479574	0.139458	0.178989	0.129481	0.167877	0.193925	0.086649	0.100782	0.068156	0.099836	0.178043	0.065295	0.082168	0.096203	0.107662
0.75	0.093652	0.195084	0.080861	0.157663	0.117872	0.131515	0.059512	0.065398	0.173737	0.070899	0.224438	0.112775	0.195544	0.087459	0.022908	0.157488	0.099661	0.365917	0.185761	0.109542	0.255535	0.051978	0.069574	0.14769	0.24492	0.198447	0.098376	0.185048	0.179424	0.096191	0.19322	0.12014	0.123673	0.134283	0.439072	0.143456	0.179877	0.126388	0.165415	0.209782	0.085279	0.102774	0.069008	0.095624	0.178924	0.058782	0.081645	0.093342	0.110081
1	0.08855	0.178177	0.085329	0.151392	0.117959	0.143009	0.055766	0.065	0.188728	0.074713	0.237429	0.11722	0.196544	0.096046	0.034975	0.133091	0.089078	0.432912	0.177287	0.112445	0.282457	0.06266	0.081501	0.153592	0.227809	0.20929	0.122333	0.190059	0.191973	0.101458	0.209255	0.123767	0.138444	0.141528	0.430775	0.16347	0.190119	0.143572	0.168005	0.219474	0.084302	0.1038	0.070373	0.101155	0.190919	0.056366	0.08778	0.10146	0.110256
1.25	0.105535	0.232525	0.082985	0.147754	0.114297	0.174077	0.060277	0.066643	0.188801	0.076619	0.235962	0.122728	0.197542	0.087467	0.036621	0.169305	0.087283	0.420118	0.182065	0.121527	0.290875	0.068363	0.08068	0.151738	0.251679	0.208943	0.12594	0.198002	0.197689	0.100728	0.202939	0.124837	0.134351	0.140829	0.484685	0.168576	0.194133	0.139406	0.18445	0.222191	0.089778	0.107621	0.068922	0.101456	0.192033	0.059647	0.084622	0.104054	0.110746
1.5	0.103093	0.184911	0.087409	0.15745	0.127217	0.157674	0.056245	0.069767	0.20148	0.080353	0.226478	0.135859	0.216339	0.092525	0.039014	0.155515	0.094277	0.400464	0.190542	0.123691	0.309947	0.073247	0.085424	0.163956	0.246085	0.215245	0.11721	0.18986	0.211393	0.098209	0.196944	0.117114	0.128428	0.144327	0.4474	0.168219	0.198627	0.142234	0.174412	0.232841	0.089485	0.113593	0.074939	0.104871	0.19409	0.064609	0.083212	0.101238	0.114808
1.75	0.103302	0.21393	0.091202	0.164602	0.134849	0.171056	0.065523	0.071448	0.202639	0.083679	0.236944	0.12365	0.215679	0.095422	0.041569	0.153968	0.084624	0.3894	0.192167	0.132967	0.298389	0.066203	0.090205	0.165696	0.239279	0.223984	0.126543	0.199701	0.19647	0.10042	0.217232	0.11683	0.144711	0.14905	0.450662	0.178631	0.208398	0.140191	0.188244	0.224771	0.091929	0.114372	0.080702	0.106462	0.199434	0.057664	0.082862	0.101492	0.120042
2	0.112419	0.227314	0.090475	0.151252	0.138111	0.171563	0.068543	0.077634	0.210706	0.077861	0.252471	0.156462	0.210166	0.102724	0.03612	0.187369	0.105574	0.431329	0.200982	0.14084	0.287248	0.079303	0.093895	0.18569	0.239091	0.216969	0.122905	0.180557	0.201044	0.095483	0.24343	0.124393	0.143489	0.150677	0.468086	0.16832	0.211118	0.161114	0.156268	0.242451	0.094574	0.118315	0.078536	0.112557	0.201514	0.069703	0.084717	0.110836	0.123703
2.25	0.120645	0.217508	0.100905	0.190119	0.144062	0.181105	0.06544	0.079046	0.211366	0.079294	0.258167	0.149407	0.240645	0.1073	0.043634	0.188918	0.114516	0.451099	0.203618	0.135905	0.291446	0.081876	0.091355	0.193556	0.251828	0.23059	0.124503	0.20112	0.200402	0.10266	0.22325	0.122321	0.151229	0.150493	0.438749	0.168953	0.227203	0.163862	0.231838	0.234267	0.093778	0.121756	0.07525	0.113203	0.205718	0.072517	0.093303	0.110574	0.119369
2.5	0.118836	0.217678	0.100326	0.184365	0.139761	0.181609	0.063739	0.08422	0.219487	0.087329	0.291001	0.139313	0.228427	0.118916	0.0415	0.173643	0.120951	0.451121	0.20563	0.152074	0.317431	0.087556	0.098891	0.181404	0.238402	0.231986	0.137001	0.204746	0.210702	0.111199	0.241054	0.113815	0.152686	0.158169	0.489535	0.180995	0.232482	0.176914	0.224607	0.246995	0.102802	0.120055	0.087243	0.113943	0.213782	0.063181	0.098308	0.11909	0.125997
2.75	0.121471	0.238761	0.104791	0.18262	0.150753	0.184093	0.078371	0.087271	0.22757	0.081344	0.304334	0.150806	0.250111	0.112986	0.041841	0.188787	0.107032	0.468261	0.201623	0.159149	0.319142	0.09475	0.100708	0.198976	0.269903	0.228501	0.132137	0.198586	0.218279	0.103286	0.234692	0.12579	0.154847	0.159417	0.458689	0.172574	0.233404	0.191368	0.230126	0.240071	0.095981	0.123541	0.08349	0.119433	0.210336	0.071098	0.099101	0.117514	0.127359
3	0.1256	0.250744	0.1023	0.186424	0.156483	0.195766	0.071462	0.08904	0.229779	0.081038	0.322744	0.153549	0.259633	0.125992	0.044329	0.185867	0.116717	0.496752	0.217819	0.141695	0.324649	0.094239	0.10326	0.194106	0.253016	0.248691	0.148651	0.219983	0.222292	0.110173	0.244824	0.140984	0.159668	0.162132	0.464881	0.194395	0.238249	0.191733	0.230272	0.271377	0.102488	0.134195	0.090378	0.124335	0.217017	0.069256	0.106072	0.12366	0.128286
3.25	0.141429	0.256523	0.103277	0.197322	0.17097	0.206063	0.077536	0.089087	0.218253	0.082624	0.30691	0.149786	0.281023	0.128885	0.046123	0.208719	0.107548	0.489839	0.221763	0.158239	0.344478	0.100863	0.109802	0.18983	0.258381	0.236382	0.160854	0.224747	0.236303	0.112873	0.280967	0.134019	0.171773	0.17082	0.537241	0.179279	0.24962	0.222107	0.228327	0.272894	0.10216	0.127993	0.091303	0.121682	0.220258	0.067329	0.10826	0.125039	0.133968
3.5	0.132005	0.250156	0.111498	0.203423	0.178826	0.20472	0.083687	0.096566	0.238077	0.099479	0.331583	0.148031	0.303153	0.133605	0.04623	0.200167	0.126885	0.50908	0.234511	0.192455	0.33501	0.110571	0.112064	0.216006	0.282181	0.243068	0.164912	0.210437	0.235316	0.118385	0.245986	0.140318	0.193076	0.168933	0.481218	0.206661	0.251757	0.20743	0.211591	0.26897	0.104504	0.137205	0.094723	0.129778	0.21898	0.075317	0.120926	0.126608	0.140558
3.75	0.135575	0.249573	0.123998	0.216222	0.178221	0.240002	0.086442	0.103044	0.229173	0.097838	0.351424	0.169579	0.310485	0.149919	0.050408	0.194967	0.130304	0.509801	0.209181	0.190124	0.361445	0.122596	0.1147	0.206786	0.271487	0.26351	0.168605	0.24491	0.235633	0.129805	0.284735	0.144629	0.206386	0.175462	0.540754	0.199154	0.262958	0.214857	0.215075	0.288555	0.105959	0.14126	0.106693	0.131457	0.232845	0.081475	0.126734	0.133905	0.149998
4	0.164313	0.271996	0.11993	0.204923	0.182443	0.241885	0.084197	0.103496	0.236483	0.091799	0.368327	0.176322	0.332165	0.155455	0.048422	0.223556	0.144092	0.538694	0.21499	0.184619	0.365594	0.120828	0.121756	0.205025	0.282723	0.249222	0.175624	0.234308	0.255541	0.128864	0.277725	0.152213	0.213053	0.178298	0.565606	0.198078	0.280552	0.234869	0.236276	0.295967	0.116176	0.144429	0.107534	0.138489	0.225115	0.08306	0.139571	0.137267	0.151301
4.25	0.159097	0.301986	0.125517	0.228758	0.197705	0.227029	0.093057	0.107061	0.243845	0.10435	0.388776	0.171611	0.344206	0.161498	0.049494	0.220354	0.155108	0.548093	0.209932	0.211878	0.367836	0.1285	0.125587	0.227414	0.299881	0.277547	0.182505	0.223098	0.259526	0.138481	0.283555	0.168121	0.214552	0.179765	0.503252	0.205926	0.278205	0.249112	0.265202	0.276096	0.114056	0.146208	0.108953	0.144686	0.232876	0.084534	0.141881	0.142847	0.149225
4.5	0.164177	0.303955	0.130604	0.241678	0.210317	0.2558	0.096953	0.114886	0.245433	0.098534	0.369368	0.186123	0.349867	0.167171	0.060289	0.242981	0.161676	0.518646	0.242892	0.195333	0.387303	0.139774	0.133928	0.226423	0.283632	0.285137	0.196359	0.247262	0.255975	0.144908	0.279256	0.164975	0.212702	0.192946	0.593643	0.21583	0.293166	0.259891	0.27683	0.290049	0.101725	0.154413	0.114794	0.152503	0.239891	0.089112	0.140451	0.147113	0.158591
4.75	0.175522	0.293776	0.133411	0.246794	0.226305	0.277592	0.100988	0.12057	0.252451	0.098024	0.416464	0.189104	0.364986	0.1768	0.062899	0.235942	0.152579	0.574332	0.252108	0.214264	0.391232	0.139786	0.12678	0.223865	0.300976	0.257626	0.205592	0.227457	0.257454	0.143356	0.296321	0.180919	0.224679	0.200659	0.618028	0.223421	0.302131	0.289004	0.276537	0.324257	0.112835	0.157626	0.118478	0.156601	0.244023	0.096459	0.157374	0.15392	0.163144
5	0.16694	0.331479	0.141714	0.25067	0.230365	0.268443	0.108905	0.124589	0.272354	0.107883	0.414241	0.174947	0.384635	0.184098	0.061159	0.235721	0.16047	0.567612	0.243257	0.22551	0.403383	0.148559	0.143724	0.254618	0.320356	0.316429	0.207201	0.23488	0.258112	0.159175	0.281885	0.181575	0.276425	0.19771	0.493186	0.230237	0.316222	0.272427	0.283542	0.304863	0.10425	0.163521	0.127196	0.159001	0.252429	0.103649	0.169039	0.158232	0.168206
5.25	0.19061	0.306829	0.137708	0.264546	0.242026	0.286349	0.114791	0.127734	0.282748	0.109705	0.457269	0.177668	0.397296	0.198394	0.065503	0.258511	0.161804	0.575052	0.265094	0.204188	0.419247	0.156806	0.135773	0.230828	0.299983	0.298534	0.212235	0.264321	0.265104	0.170678	0.345798	0.185691	0.257846	0.215093	0.616447	0.226426	0.330899	0.285192	0.313234	0.295152	0.115423	0.16873	0.13455	0.167695	0.258045	0.110381	0.169631	0.163038	0.176336
5.5	0.19132	0.346698	0.144893	0.262295	0.253628	0.286948	0.114303	0.135108	0.287884	0.107931	0.476013	0.188054	0.40945	0.195382	0.063728	0.256189	0.167359	0.569997	0.259698	0.210889	0.448152	0.163951	0.151351	0.266959	0.35787	0.309473	0.219789	0.243335	0.291739	0.176661	0.352813	0.192869	0.249944	0.220297	0.600247	0.224417	0.331697	0.308243	0.27918	0.323369	0.117465	0.171964	0.136869	0.174402	0.258276	0.116632	0.185808	0.165635	0.17878
5.75	0.202255	0.388715	0.144953	0.266133	0.269388	0.300326	0.124984	0.140368	0.29809	0.104042	0.455444	0.202762	0.438095	0.209448	0.069595	0.250213	0.162327	0.56763	0.269483	0.220445	0.43947	0.175174	0.142472	0.263356	0.347208	0.332341	0.236845	0.267082	0.282792	0.18658	0.339344	0.198861	0.296576	0.225013	0.547558	0.256557	0.341928	0.322384	0.313066	0.329103	0.114994	0.184073	0.141277	0.178927	0.264026	0.118972	0.189648	0.171956	0.182893
6	0.216697	0.360782	0.149326	0.265973	0.282108	0.31929	0.135285	0.147807	0.291551	0.1045	0.457411	0.206689	0.444709	0.222106	0.06839	0.288005	0.184993	0.577402	0.26809	0.240054	0.447762	0.175746	0.157611	0.23542	0.35998	0.317831	0.239764	0.272574	0.298525	0.196749	0.383435	0.203265	0.298775	0.236374	0.709182	0.231476	0.357915	0.323906	0.287569	0.328288	0.129968	0.182484	0.150021	0.185744	0.272019	0.130329	0.20372	0.173748	0.191401
6.25	0.229465	0.343479	0.155031	0.281459	0.27879	0.327139	0.133767	0.151011	0.310358	0.111061	0.501486	0.21879	0.464241	0.219704	0.077081	0.288625	0.193688	0.589993	0.269215	0.232177	0.469905	0.18807	0.151197	0.293101	0.360128	0.35631	0.246888	0.244316	0.308146	0.200758	0.376094	0.222254	0.30832	0.235022	0.646756	0.266257	0.356869	0.324009	0.303245	0.316804	0.1276	0.195945	0.147444	0.192103	0.271385	0.135495	0.203123	0.178937	0.193872
6.5	0.241715	0.373874	0.152465	0.285662	0.301769	0.340784	0.143175	0.155942	0.310725	0.10812	0.511568	0.225005	0.471191	0.220169	0.080658	0.287334	0.198615	0.557895	0.274076	0.234614	0.481458	0.19473	0.148711	0.280278	0.339353	0.36952	0.247861	0.291516	0.295805	0.216726	0.36189	0.233982	0.291722	0.249355	0.62236	0.262821	0.386071	0.345544	0.330863	0.341002	0.121266	0.196554	0.161068	0.199836	0.284276	0.143522	0.21462	0.181387	0.198011
6.75	0.242233	0.390755	0.160735	0.269469	0.302146	0.352249	0.146595	0.159818	0.319033	0.115875	0.537	0.235411	0.486845	0.226332	0.080231	0.316279	0.194856	0.582177	0.29195	0.250179	0.493474	0.208036	0.161017	0.28681	0.384292	0.352573	0.260837	0.286722	0.325448	0.222076	0.38148	0.23293	0.332817	0.264173	0.782171	0.23104	0.382349	0.353051	0.323908	0.351859	0.137623	0.204687	0.160413	0.206976	0.284069	0.15037	0.226344	0.186407	0.202881
7	0.262256	0.388155	0.159488	0.266786	0.313047	0.349781	0.154514	0.165852	0.317665	0.109918	0.56529	0.233134	0.505566	0.234183	0.086647	0.306787	0.201928	0.585284	0.285139	0.234787	0.488371	0.210567	0.165067	0.305816	0.407355	0.396047	0.26034	0.290418	0.337025	0.229326	0.381852	0.257186	0.35308	0.249499	0.678336	0.305947	0.389584	0.378493	0.326997	0.357183	0.134224	0.212282	0.164703	0.220545	0.279437	0.152694	0.244593	0.186077	0.210303
7.25	0.259293	0.411651	0.15913	0.288179	0.335302	0.378222	0.1601	0.175374	0.320101	0.114628	0.570112	0.244095	0.511781	0.233054	0.089753	0.313842	0.209074	0.548376	0.296837	0.260776	0.504398	0.225192	0.170282	0.268391	0.372617	0.396253	0.252924	0.313982	0.350634	0.245148	0.410911	0.258504	0.325053	0.277487	0.742319	0.293567	0.410166	0.369754	0.365267	0.375367	0.137874	0.219379	0.170331	0.222482	0.290298	0.164942	0.254099	0.189946	0.214801
7.5	0.26095	0.397752	0.154369	0.27492	0.338747	0.37285	0.173482	0.17706	0.318867	0.124559	0.608852	0.244985	0.543786	0.235271	0.093374	0.35187	0.220585	0.594489	0.292598	0.231838	0.499421	0.22417	0.17223	0.310713	0.42322	0.375742	0.257373	0.276278	0.362404	0.24655	0.427504	0.268544	0.354662	0.278864	0.774515	0.298469	0.402289	0.398152	0.356276	0.344965	0.143704	0.227851	0.17252	0.234294	0.287289	0.166728	0.269635	0.194384	0.217309
7.75	0.268691	0.437575	0.16439	0.25344	0.362428	0.377414	0.172695	0.186335	0.320834	0.114078	0.595366	0.241607	0.568972	0.230711	0.100051	0.351135	0.21181	0.544492	0.308915	0.244899	0.512307	0.236483	0.165384	0.319961	0.407824	0.417052	0.266785	0.30313	0.339141	0.270188	0.403878	0.283965	0.363711	0.280407	0.754092	0.324933	0.413876	0.399171	0.378361	0.365802	0.143946	0.229329	0.165161	0.240093	0.299401	0.17686	0.273501	0.195001	0.223884
8	0.28615	0.460732	0.176795	0.277924	0.369005	0.40847	0.179755	0.185171	0.320805	0.112748	0.629988	0.240655	0.580349	0.238241	0.099352	0.370271	0.215762	0.587627	0.295257	0.249242	0.523533	0.247916	0.177589	0.294321	0.397658	0.414237	0.243818	0.317185	0.366808	0.286456	0.455409	0.284941	0.39046	0.298308	0.808894	0.296559	0.416769	0.403784	0.355658	0.381381	0.144216	0.232617	0.179931	0.244554	0.300819	0.184812	0.288263	0.19624	0.229627
8.25	0.293136	0.435498	0.170283	0.29981	0.379078	0.401239	0.187601	0.195601	0.314759	0.110916	0.638592	0.247874	0.599988	0.225604	0.102061	0.3627	0.245979	0.572064	0.30346	0.24604	0.533343	0.248794	0.174995	0.356631	0.435632	0.429366	0.283675	0.285963	0.383749	0.287974	0.448711	0.312477	0.387161	0.302971	0.805302	0.338412	0.424091	0.412699	0.412506	0.374703	0.162644	0.243204	0.178714	0.249146	0.295404	0.188518	0.294633	0.194852	0.231127
8.5	0.291515	0.447114	0.167458	0.273507	0.3852	0.424501	0.190619	0.196296	0.321817	0.109571	0.664246	0.245385	0.612752	0.238791	0.114103	0.382122	0.229503	0.555933	0.317808	0.241472	0.542694	0.271522	0.171058	0.378056	0.430583	0.442375	0.272725	0.323599	0.361771	0.296638	0.416485	0.326629	0.372584	0.314888	0.811742	0.357664	0.430063	0.431664	0.446402	0.383984	0.168091	0.248719	0.180692	0.254451	0.298678	0.203401	0.306508	0.195083	0.243518
8.75	0.303184	0.495017	0.174775	0.296577	0.393374	0.423438	0.195789	0.20201	0.31792	0.112377	0.664418	0.259589	0.631158	0.24148	0.119619	0.381319	0.252889	0.590047	0.311102	0.258098	0.659023	0.264434	0.177636	0.380533	0.42149	0.434434	0.278317	0.32661	0.386403	0.314885	0.453764	0.313198	0.413823	0.322789	0.889554	0.377994	0.430553	0.44707	0.385335	0.381296	0.16843	0.255863	0.184956	0.263547	0.304818	0.213332	0.320027	0.203067	0.239762
9	0.307743	0.45609	0.167031	0.281984	0.405215	0.458597	0.200743	0.201761	0.313412	0.11114	0.702942	0.257213	0.63831	0.248361	0.111968	0.402838	0.26423	0.589052	0.323624	0.244134	0.650872	0.264143	0.178637	0.408682	0.452477	0.467055	0.290704	0.297234	0.413091	0.314469	0.453043	0.343436	0.397601	0.32536	0.848192	0.413164	0.437317	0.465469	0.433637	0.399083	0.174367	0.262605	0.183478	0.269615	0.30485	0.220234	0.338692	0.200224	0.246393
9.25	0.305991	0.473339	0.172868	0.291867	0.434423	0.459589	0.211169	0.208689	0.329082	0.111094	0.703039	0.273273	0.646727	0.245912	0.112073	0.400927	0.286072	0.587413	0.332909	0.232696	0.666772	0.278499	0.173663	0.412641	0.437507	0.467655	0.284185	0.331644	0.400198	0.333721	0.439856	0.349764	0.416294	0.345229	0.884515	0.410673	0.436462	0.454189	0.41767	0.380416	0.177428	0.265778	0.185318	0.275399	0.305862	0.226465	0.346775	0.211385	0.249802
9.5	0.299991	0.472637	0.175519	0.281713	0.438705	0.487892	0.210787	0.212579	0.342735	0.119196	0.72324	0.277898	0.676187	0.25055	0.125271	0.418935	0.272394	0.595422	0.337939	0.257987	0.671103	0.292363	0.18338	0.44565	0.468158	0.455444	0.30414	0.314553	0.432599	0.35712	0.49359	0.350459	0.427511	0.350193	0.877715	0.394443	0.452375	0.470158	0.474151	0.382788	0.183025	0.277074	0.186677	0.283356	0.307784	0.230502	0.35761	0.212126	0.248653
9.75	0.306388	0.516623	0.181055	0.285099	0.445773	0.504803	0.21302	0.217142	0.345177	0.110057	0.737685	0.287263	0.681189	0.246307	0.126484	0.426093	0.278964	0.596303	0.335446	0.263028	0.670735	0.298525	0.190537	0.452064	0.461672	0.482782	0.309484	0.324858	0.430114	0.3576	0.48584	0.384315	0.427613	0.349541	0.819256	0.458356	0.450832	0.506108	0.466118	0.396554	0.183917	0.287402	0.187179	0.276148	0.316554	0.233555	0.3679	0.213237	0.25694
10	0.310555	0.508043	0.173696	0.267216	0.455626	0.503149	0.218162	0.219784	0.33719	0.1058	0.752592	0.284577	0.704011	0.251433	0.132971	0.445044	0.278667	0.593182	0.346563	0.25594	0.68298	0.307004	0.187528	0.456547	0.463706	0.481892	0.312915	0.346656	0.442882	0.363871	0.497992	0.385346	0.416986	0.371393	0.977056	0.441549	0.448944	0.472967	0.463765	0.400862	0.197771	0.294108	0.186756	0.265187	0.289424	0.243508	0.382889	0.210819	0.261116
10.25	0.324549	0.501855	0.178326	0.287573	0.49425	0.516906	0.223587	0.229177	0.345765	0.109156	0.746094	0.292952	0.719092	0.282147	0.131185	0.433403	0.300087	0.6322	0.351799	0.253665	0.675572	0.296875	0.181607	0.469899	0.488301	0.488055	0.333076	0.312694	0.469395	0.380088	0.485192	0.384718	0.414431	0.372922	0.888778	0.448277	0.460201	0.525156	0.445004	0.401137	0.19305	0.298308	0.188351	0.28449	0.303654	0.248291	0.387894	0.214389	0.262214
10.5	0.316827	0.494372	0.180738	0.272232	0.467672	0.495115	0.231272	0.228684	0.356962	0.108255	0.782516	0.296779	0.721371	0.27828	0.133396	0.459899	0.299958	0.602276	0.350048	0.276946	0.677317	0.302818	0.188909	0.491506	0.494386	0.509664	0.326724	0.346273	0.449667	0.392587	0.461399	0.45485	0.428419	0.383135	0.939461	0.495118	0.457423	0.523125	0.466315	0.402422	0.202549	0.297798	0.191433	0.289784	0.312564	0.249968	0.398793	0.21266	0.265162
10.75	0.330584	0.491484	0.18716	0.322365	0.503564	0.495548	0.229672	0.228405	0.351087	0.114932	0.777826	0.294838	0.745548	0.284842	0.135098	0.469623	0.302746	0.620754	0.352307	0.264292	0.686599	0.317768	0.198258	0.489222	0.506063	0.484501	0.341823	0.331101	0.480026	0.40143	0.51052	0.448656	0.447665	0.390799	0.981462	0.462269	0.460915	0.528128	0.475541	0.395764	0.196283	0.304307	0.186762	0.296397	0.314663	0.257241	0.410489	0.21192	0.265487
11	0.335724	0.495017	0.191594	0.286956	0.506651	0.531088	0.229669	0.238835	0.352737	0.107039	0.797664	0.317195	0.737917	0.274066	0.133427	0.456098	0.291786	0.616457	0.361813	0.28155	0.699992	0.311285	0.190235	0.509933	0.500966	0.528203	0.358874	0.325391	0.43983	0.421562	0.508312	0.470812	0.433735	0.400538	0.949764	0.49572	0.474464	0.535182	0.498218	0.40161	0.20647	0.31147	0.191096	0.303308	0.318106	0.257147	0.41905	0.218631	0.271978
11.25	0.331276	0.523863	0.190503	0.28639	0.506076	0.539352	0.235735	0.243103	0.353518	0.110643	0.811423	0.324703	0.762987	0.293291	0.138554	0.472747	0.31165	0.619874	0.356928	0.291978	0.681793	0.324344	0.195154	0.516238	0.505671	0.527959	0.359403	0.348317	0.46337	0.424714	0.49157	0.473836	0.433806	0.416113	0.994277	0.513699	0.459153	0.560656	0.513745	0.427886	0.209518	0.320572	0.197252	0.308258	0.32839	0.260905	0.43599	0.21786	0.274078
11.5	0.334903	0.526484	0.19234	0.281217	0.527971	0.548625	0.243911	0.251225	0.35705	0.116577	0.84903	0.316437	0.782661	0.292442	0.146669	0.48495	0.324643	0.623699	0.34988	0.283488	0.702728	0.323041	0.206941	0.533057	0.527927	0.503087	0.384147	0.339252	0.487471	0.449151	0.533973	0.480647	0.464456	0.420312	1.04002	0.492038	0.481453	0.554035	0.493184	0.40569	0.21075	0.320005	0.202269	0.309674	0.32437	0.260536	0.441968	0.218141	0.272896
11.75	0.336582	0.561892	0.189317	0.275967	0.528827	0.553829	0.248054	0.245758	0.363256	0.113719	0.849842	0.327992	0.798307	0.306051	0.141529	0.509807	0.318376	0.639054	0.377018	0.297659	0.690375	0.331586	0.19776	0.543314	0.52354	0.55169	0.386083	0.349306	0.474495	0.459592	0.499546	0.505081	0.463816	0.418439	0.995169	0.541208	0.481535	0.580606	0.498492	0.398965	0.22015	0.325423	0.207152	0.310636	0.329507	0.271147	0.457871	0.224651	0.277633
12	0.344592	0.522801	0.199044	0.330499	0.53734	0.550157	0.24746	0.248404	0.35372	0.112125	0.856336	0.334396	0.805554	0.307073	0.156356	0.514732	0.341264	0.645766	0.365733	0.302381	0.693312	0.34111	0.203092	0.540435	0.515088	0.535982	0.39586	0.354882	0.503447	0.464571	0.544601	0.502652	0.450576	0.43935	1.04263	0.545268	0.470727	0.581307	0.489909	0.410409	0.223887	0.332319	0.20568	0.312028	0.333971	0.27021	0.471359	0.224462	0.27938
12.25	0.351585	0.545309	0.200397	0.296086	0.553502	0.561276	0.250884	0.257642	0.359249	0.126696	0.863376	0.331491	0.814718	0.299126	0.154321	0.526109	0.331114	0.653281	0.377196	0.284622	0.70004	0.352506	0.203048	0.573797	0.535555	0.546244	0.410674	0.333645	0.512545	0.481001	0.536673	0.510659	0.474523	0.441143	1.00944	0.559136	0.491026	0.598913	0.51265	0.394754	0.237301	0.336441	0.210041	0.315628	0.340033	0.272794	0.475321	0.221637	0.283459
12.5	0.351768	0.510901	0.201459	0.304636	0.548087	0.582516	0.257997	0.25935	0.356567	0.117197	0.877055	0.331891	0.822802	0.314204	0.15616	0.537836	0.352299	0.662454	0.376099	0.315766	0.704511	0.334552	0.209599	0.577356	0.543812	0.579295	0.426133	0.369333	0.513293	0.511122	0.502211	0.527695	0.478516	0.445823	1.08222	0.592572	0.477742	0.620349	0.536042	0.382979	0.233355	0.349013	0.21059	0.311244	0.34475	0.275951	0.48059	0.231734	0.287682
12.75	0.355734	0.54074	0.20404	0.315991	0.563063	0.574004	0.264954	0.265895	0.359971	0.114133	0.874296	0.327258	0.826313	0.315128	0.160435	0.543952	0.352137	0.65488	0.386899	0.33184	0.727683	0.347654	0.210316	0.570742	0.538831	0.558609	0.436479	0.367766	0.544354	0.512202	0.551076	0.52565	0.498357	0.458842	1.11146	0.561029	0.493001	0.629099	0.523166	0.408403	0.242514	0.350779	0.209151	0.310233	0.343531	0.27691	0.495792	0.232653	0.289008
13	0.359156	0.575277	0.204143	0.30439	0.545427	0.587218	0.267753	0.267877	0.3606	0.119833	0.904432	0.323341	0.856264	0.323217	0.166523	0.559465	0.352377	0.700679	0.388724	0.317033	0.723966	0.358999	0.213518	0.599637	0.565251	0.599811	0.446616	0.363811	0.53806	0.509661	0.561426	0.540062	0.513536	0.461357	1.02061	0.589245	0.502869	0.634253	0.54447	0.403397	0.236986	0.354263	0.210283	0.314088	0.346443	0.283689	0.500628	0.237196	0.289973
13.25	0.365722	0.550458	0.20775	0.316719	0.559448	0.583518	0.272135	0.275735	0.37052	0.127577	0.912	0.338554	0.852048	0.326677	0.168376	0.558441	0.369357	0.668195	0.384648	0.345255	0.715031	0.354134	0.216424	0.605979	0.55346	0.604956	0.461621	0.401341	0.532019	0.537589	0.549601	0.541719	0.49849	0.476914	1.06581	0.619363	0.489373	0.634765	0.558311	0.403803	0.240742	0.358729	0.206203	0.318964	0.343966	0.278457	0.513884	0.23645	0.292399
13.5	0.363302	0.572583	0.212395	0.334667	0.582142	0.596259	0.276544	0.275823	0.374698	0.116161	0.914879	0.336537	0.874351	0.328832	0.174674	0.575083	0.366202	0.710066	0.397855	0.329232	0.712385	0.367144	0.223525	0.610685	0.586883	0.60531	0.456763	0.393321	0.587055	0.5438	0.584036	0.524063	0.545821	0.482678	1.12241	0.592963	0.515553	0.657796	0.549014	0.388152	0.249294	0.361324	0.214229	0.320707	0.345358	0.283008	0.51957	0.244395	0.290891
13.75	0.365609	0.550189	0.220344	0.315933	0.56405	0.607283	0.273188	0.282319	0.365973	0.126487	0.951451	0.352046	0.88288	0.34646	0.177097	0.584956	0.371427	0.705903	0.383392	0.359936	0.746593	0.367096	0.218981	0.620157	0.586451	0.634933	0.484317	0.405085	0.567996	0.552367	0.59538	0.569508	0.559058	0.486069	1.04083	0.633165	0.5146	0.666458	0.572862	0.398646	0.258952	0.363262	0.209893	0.321377	0.350459	0.287031	0.53981	0.247162	0.291383
14	0.382317	0.593165	0.22022	0.32723	0.570856	0.592207	0.282681	0.284353	0.366842	0.122513	0.948273	0.339541	0.904782	0.36104	0.174524	0.606581	0.386482	0.728863	0.398293	0.345925	0.743207	0.36723	0.221322	0.623132	0.585886	0.608287	0.49298	0.428278	0.577568	0.581147	0.604797	0.579575	0.555046	0.499479	1.10452	0.634249	0.512591	0.670602	0.555664	0.406733	0.260829	0.371126	0.214423	0.325902	0.356656	0.279971	0.541655	0.244377	0.300774
14.25	0.379536	0.576198	0.226212	0.346359	0.572761	0.632685	0.294555	0.281394	0.382453	0.11706	0.96872	0.358665	0.889971	0.382848	0.176521	0.594783	0.376773	0.743066	0.405909	0.37122	0.750906	0.371878	0.244062	0.653307	0.618936	0.637153	0.465748	0.406146	0.598116	0.581129	0.591891	0.601498	0.583336	0.501756	1.10542	0.642425	0.539051	0.681284	0.576059	0.40093	0.274733	0.376239	0.215343	0.326029	0.349307	0.287491	0.556532	0.245359	0.30052
14.5	0.381416	0.589016	0.232187	0.353481	0.593327	0.619116	0.291215	0.283293	0.386306	0.126534	0.939605	0.344869	0.904041	0.374026	0.182103	0.643155	0.355161	0.747856	0.396458	0.367812	0.747093	0.370371	0.236725	0.672306	0.598782	0.643929	0.504708	0.442633	0.577486	0.603739	0.584542	0.594602	0.569933	0.509314	1.13584	0.663997	0.521486	0.698559	0.545448	0.396509	0.277209	0.38456	0.219918	0.333805	0.356868	0.28795	0.565291	0.253013	0.297651
14.75	0.385631	0.572561	0.234765	0.348713	0.587855	0.621504	0.299036	0.288219	0.382225	0.127303	0.98607	0.347491	0.904896	0.388553	0.186792	0.618918	0.36521	0.77016	0.411309	0.377463	0.777035	0.371415	0.231845	0.673942	0.619332	0.608555	0.511028	0.444502	0.611609	0.61488	0.613163	0.596023	0.593487	0.517518	1.12779	0.655293	0.543661	0.723325	0.597456	0.407512	0.264639	0.389593	0.217	0.336287	0.357781	0.285971	0.576863	0.256999	0.300702
15	0.394886	0.578636	0.240246	0.384376	0.601133	0.622945	0.296202	0.295599	0.385287	0.13292	0.996094	0.331417	0.91827	0.410915	0.186316	0.642626	0.39008	0.763784	0.406922	0.379122	0.759651	0.383082	0.253142	0.67949	0.615231	0.663863	0.505253	0.450894	0.620853	0.624003	0.610587	0.612302	0.593501	0.513599	1.12015	0.692649	0.560289	0.70621	0.603032	0.396821	0.283575	0.392362	0.223492	0.332201	0.352588	0.288696	0.584513	0.259748	0.30104
[truncated: 30 more columns]

[truncated: 56 more sheets: Fig. 2k, Fig. 3a-c, Fig. 3d, Fig. 4a-e, Fig. 5a, Fig. 5b, Fig. 5c, Fig. 5d, Fig. 5e, f, Fig. 5g, Fig. 5h, Fig. 5i, Fig. 5j, Fig. 6a-b, Fig. 6c-f, Fig. 7a, b, Fig. 7c, Fig. 7d, Fig. 7e, Fig. 7f …]
